# Supplementary material for: Transcriptomic variation of hepatopancreas reveals the energy metabolism and biological processes associated with molting in Chinese mitten crab, Eriocheir sinensis
Source: Sci Rep. 2015 Sep 15;5:14015. doi: 10.1038/srep14015 (PMC4570184; doi:10.1038/srep14015)
Supplement: Supplementary Dataset 1 [file srep14015-s2.xls]

## Sheet: Table S5
Table S5. KEGG pathways with numbers of transcripts and enzymes from transcriptomic analysis of Chinese mitten crab
Pathway	No.of seqs	No.of enzymes
Purine metabolism	491	51
Pyrimidine metabolism	220	27
Thiamine metabolism	114	4
Pyruvate metabolism	108	27
Oxidative phosphorylation	104	9
Glycolysis / Gluconeogenesis	103	26
Carbon fixation pathways in prokaryotes	91	20
T cell receptor signaling pathway	81	2
Amino sugar and nucleotide sugar metabolism	70	26
Carbon fixation in photosynthetic organisms	69	16
Citrate cycle (TCA cycle)	62	18
Propanoate metabolism	62	15
Cysteine and methionine metabolism	61	26
Glyoxylate and dicarboxylate metabolism	61	15
Glutathione metabolism	58	14
Phenylalanine metabolism	55	10
Pentose phosphate pathway	54	17
Fructose and mannose metabolism	54	21
Methane metabolism	53	16
Phosphatidylinositol signaling system	53	13
Aminoacyl-tRNA biosynthesis	52	19
Starch and sucrose metabolism	52	23
Glycine, serine and threonine metabolism	50	24
Alanine, aspartate and glutamate metabolism	50	20
Valine, leucine and isoleucine degradation	45	17
Inositol phosphate metabolism	45	17
Phenylpropanoid biosynthesis	43	5
Lysine degradation	40	9
Nicotinate and nicotinamide metabolism	40	9
Fatty acid biosynthesis	40	8
Arginine and proline metabolism	38	20
Tryptophan metabolism	36	12
Glycerophospholipid metabolism	33	14
Fatty acid degradation	32	12
Aminobenzoate degradation	31	7
Tyrosine metabolism	30	11
One carbon pool by folate	29	14
Aflatoxin biosynthesis	29	1
Tetracycline biosynthesis	29	1
Sphingolipid metabolism	28	4
Butanoate metabolism	28	14
Drug metabolism - other enzymes	26	11
Nitrogen metabolism	26	10
Riboflavin metabolism	26	4
Porphyrin and chlorophyll metabolism	24	15
Glycerolipid metabolism	23	8
Galactose metabolism	23	11
alpha-Linolenic acid metabolism	21	6
Drug metabolism - cytochrome P450	20	6
Metabolism of xenobiotics by cytochrome P450	20	6
Arachidonic acid metabolism	19	5
Ascorbate and aldarate metabolism	19	8
Other glycan degradation	17	5
Terpenoid backbone biosynthesis	17	9
Phenylalanine, tyrosine and tryptophan biosynthesis	17	6
Flavonoid biosynthesis	17	7
Retinol metabolism	17	6
Pentose and glucuronate interconversions	17	9
Pantothenate and CoA biosynthesis	16	9
Various types of N-glycan biosynthesis	16	5
Selenocompound metabolism	16	9
Mucin type O-Glycan biosynthesis	15	2
beta-Alanine metabolism	15	9
Linoleic acid metabolism	14	3
mTOR signaling pathway	14	3
Valine, leucine and isoleucine biosynthesis	13	8
Biosynthesis of unsaturated fatty acids	12	6
Sulfur metabolism	12	7
N-Glycan biosynthesis	12	5
Geraniol degradation	11	3
Fatty acid elongation	11	6
Steroid hormone biosynthesis	11	6
Lysine biosynthesis	10	5
Folate biosynthesis	10	6
Glycosaminoglycan degradation	10	5
Chloroalkane and chloroalkene degradation	9	2
Ubiquinone and other terpenoid-quinone biosynthesis	9	5
Glycosphingolipid biosynthesis - globo series	9	2
Ether lipid metabolism	9	2
Caprolactam degradation	9	3
Streptomycin biosynthesis	8	6
Primary bile acid biosynthesis	8	3
Other types of O-glycan biosynthesis	8	4
Penicillin and cephalosporin biosynthesis	8	2
Styrene degradation	8	4
Toluene degradation	7	1
Glycosphingolipid biosynthesis - ganglio series	7	2
Synthesis and degradation of ketone bodies	7	4
Cyanoamino acid metabolism	7	4
Isoquinoline alkaloid biosynthesis	7	2
Tropane, piperidine and pyridine alkaloid biosynthesis	6	1
Novobiocin biosynthesis	6	1
Benzoate degradation	6	2
Vitamin B6 metabolism	6	4
Histidine metabolism	6	3
Lipoic acid metabolism	5	2
Naphthalene degradation	5	1
Biotin metabolism	5	4
Taurine and hypotaurine metabolism	4	4
Limonene and pinene degradation	4	1
Betalain biosynthesis	4	1
C5-Branched dibasic acid metabolism	4	2
Steroid biosynthesis	4	3
Peptidoglycan biosynthesis	4	2
Flavone and flavonol biosynthesis	4	1
Glycosaminoglycan biosynthesis - chondroitin sulfate / dermatan sulfate	4	2
Glucosinolate biosynthesis	3	1
Stilbenoid, diarylheptanoid and gingerol biosynthesis	3	1
Ethylbenzene degradation	3	1
Phosphonate and phosphinate metabolism	3	2
Glycosaminoglycan biosynthesis - heparan sulfate / heparin	3	1
Caffeine metabolism	2	1
Butirosin and neomycin biosynthesis	2	1
Melanogenesis	2	1
Carotenoid biosynthesis	2	2
Diterpenoid biosynthesis	2	2
D-Glutamine and D-glutamate metabolism	2	2
Anthocyanin biosynthesis	2	1
Atrazine degradation	2	2
Steroid degradation	1	2
Photosynthesis	1	1
Polyketide sugar unit biosynthesis	1	1
Zeatin biosynthesis	1	1
D-Alanine metabolism	1	1
beta-Lactam resistance	1	1
Glycosylphosphatidylinositol(GPI)-anchor biosynthesis	1	1
Bisphenol degradation	1	1
DDT degradation	1	1
Lipopolysaccharide biosynthesis	1	1
Biosynthesis of ansamycins	1	1
Glycosaminoglycan biosynthesis - keratan sulfate	1	1

## Sheet: Table S6
Table S6. Prediction result of signal peptides
sequence-name	source	feature	start	end	score
cds.c100141_g1_i1|m.23567	SignalP-4.1	SIGNAL	1	20	0.791
cds.c100141_g2_i1|m.23569	SignalP-4.1	SIGNAL	1	18	0.756
cds.c100200_g1_i2|m.23609	SignalP-4.1	SIGNAL	1	28	0.945
cds.c100266_g1_i1|m.23652	SignalP-4.1	SIGNAL	1	26	0.742
cds.c100321_g1_i1|m.23689	SignalP-4.1	SIGNAL	1	18	0.593
cds.c100402_g1_i2|m.23717	SignalP-4.1	SIGNAL	1	24	0.876
cds.c100460_g1_i1|m.23750	SignalP-4.1	SIGNAL	1	18	0.703
cds.c100493_g1_i1|m.23771	SignalP-4.1	SIGNAL	1	23	0.844
cds.c100493_g1_i2|m.23772	SignalP-4.1	SIGNAL	1	23	0.844
cds.c100522_g1_i1|m.23797	SignalP-4.1	SIGNAL	1	34	0.531
cds.c100522_g1_i2|m.23801	SignalP-4.1	SIGNAL	1	34	0.531
cds.c100525_g1_i1|m.23803	SignalP-4.1	SIGNAL	1	19	0.548
cds.c100529_g2_i1|m.23805	SignalP-4.1	SIGNAL	1	15	0.747
cds.c100673_g2_i1|m.23886	SignalP-4.1	SIGNAL	1	18	0.78
cds.c100875_g1_i1|m.23983	SignalP-4.1	SIGNAL	1	19	0.538
cds.c100899_g1_i1|m.24012	SignalP-4.1	SIGNAL	1	27	0.895
cds.c100956_g1_i1|m.24064	SignalP-4.1	SIGNAL	1	46	0.505
cds.c100977_g1_i1|m.24070	SignalP-4.1	SIGNAL	1	22	0.862
cds.c101079_g1_i1|m.24135	SignalP-4.1	SIGNAL	1	26	0.85
cds.c101178_g1_i1|m.24192	SignalP-4.1	SIGNAL	1	26	0.551
cds.c101330_g1_i1|m.24268	SignalP-4.1	SIGNAL	1	19	0.86
cds.c101423_g1_i1|m.24320	SignalP-4.1	SIGNAL	1	16	0.721
cds.c101480_g1_i1|m.24374	SignalP-4.1	SIGNAL	1	22	0.578
cds.c101497_g1_i1|m.24380	SignalP-4.1	SIGNAL	1	25	0.691
cds.c101605_g1_i1|m.24477	SignalP-4.1	SIGNAL	1	16	0.939
cds.c101620_g1_i1|m.24491	SignalP-4.1	SIGNAL	1	21	0.908
cds.c101665_g1_i1|m.24516	SignalP-4.1	SIGNAL	1	20	0.868
cds.c101694_g1_i1|m.24531	SignalP-4.1	SIGNAL	1	18	0.535
cds.c101799_g1_i1|m.24597	SignalP-4.1	SIGNAL	1	22	0.91
cds.c101843_g1_i1|m.24618	SignalP-4.1	SIGNAL	1	31	0.835
cds.c101843_g1_i3|m.24621	SignalP-4.1	SIGNAL	1	31	0.835
cds.c101874_g2_i1|m.24638	SignalP-4.1	SIGNAL	1	19	0.614
cds.c101960_g2_i1|m.24689	SignalP-4.1	SIGNAL	1	43	0.709
cds.c102077_g1_i1|m.24773	SignalP-4.1	SIGNAL	1	19	0.848
cds.c102077_g1_i2|m.24776	SignalP-4.1	SIGNAL	1	19	0.848
cds.c102077_g1_i3|m.24779	SignalP-4.1	SIGNAL	1	19	0.848
cds.c102519_g3_i1|m.25042	SignalP-4.1	SIGNAL	1	16	0.7
cds.c102574_g1_i1|m.25081	SignalP-4.1	SIGNAL	1	28	0.875
cds.c102603_g2_i1|m.25096	SignalP-4.1	SIGNAL	1	24	0.841
cds.c102686_g1_i1|m.25137	SignalP-4.1	SIGNAL	1	22	0.885
cds.c102746_g1_i1|m.25199	SignalP-4.1	SIGNAL	1	38	0.46
cds.c102769_g1_i1|m.25223	SignalP-4.1	SIGNAL	1	22	0.646
cds.c102777_g1_i1|m.25234	SignalP-4.1	SIGNAL	1	23	0.843
cds.c102777_g1_i2|m.25237	SignalP-4.1	SIGNAL	1	23	0.843
cds.c102852_g1_i1|m.25290	SignalP-4.1	SIGNAL	1	21	0.843
cds.c102852_g2_i1|m.25292	SignalP-4.1	SIGNAL	1	22	0.925
cds.c102852_g2_i2|m.25295	SignalP-4.1	SIGNAL	1	22	0.925
cds.c102863_g2_i1|m.25310	SignalP-4.1	SIGNAL	1	20	0.766
cds.c102863_g2_i2|m.25312	SignalP-4.1	SIGNAL	1	20	0.766
cds.c102936_g3_i1|m.25372	SignalP-4.1	SIGNAL	1	32	0.714
cds.c102971_g1_i1|m.25403	SignalP-4.1	SIGNAL	1	27	0.706
cds.c102988_g2_i1|m.25410	SignalP-4.1	SIGNAL	1	19	0.63
cds.c103029_g1_i1|m.25449	SignalP-4.1	SIGNAL	1	21	0.787
cds.c103127_g2_i1|m.25528	SignalP-4.1	SIGNAL	1	19	0.854
cds.c103227_g1_i1|m.25584	SignalP-4.1	SIGNAL	1	25	0.799
cds.c103364_g1_i1|m.25664	SignalP-4.1	SIGNAL	1	27	0.593
cds.c103364_g1_i2|m.25667	SignalP-4.1	SIGNAL	1	27	0.593
cds.c103510_g1_i1|m.25735	SignalP-4.1	SIGNAL	1	25	0.939
cds.c103539_g1_i1|m.25749	SignalP-4.1	SIGNAL	1	16	0.869
cds.c103614_g1_i1|m.25814	SignalP-4.1	SIGNAL	1	20	0.811
cds.c103670_g1_i1|m.25856	SignalP-4.1	SIGNAL	1	26	0.547
cds.c103693_g1_i2|m.25883	SignalP-4.1	SIGNAL	1	21	0.823
cds.c103771_g1_i1|m.25923	SignalP-4.1	SIGNAL	1	22	0.864
cds.c103771_g2_i2|m.25924	SignalP-4.1	SIGNAL	1	19	0.921
cds.c103799_g1_i2|m.25939	SignalP-4.1	SIGNAL	1	24	0.798
cds.c103863_g2_i1|m.25970	SignalP-4.1	SIGNAL	1	23	0.584
cds.c103952_g1_i2|m.26024	SignalP-4.1	SIGNAL	1	23	0.699
cds.c103974_g1_i1|m.26037	SignalP-4.1	SIGNAL	1	21	0.863
cds.c103975_g1_i2|m.26040	SignalP-4.1	SIGNAL	1	21	0.8
cds.c103986_g1_i3|m.26055	SignalP-4.1	SIGNAL	1	32	0.632
cds.c104061_g1_i1|m.26110	SignalP-4.1	SIGNAL	1	20	0.552
cds.c104094_g1_i1|m.26130	SignalP-4.1	SIGNAL	1	32	0.471
cds.c104109_g1_i2|m.26145	SignalP-4.1	SIGNAL	1	30	0.456
cds.c104154_g1_i1|m.26174	SignalP-4.1	SIGNAL	1	29	0.82
cds.c104154_g1_i2|m.26177	SignalP-4.1	SIGNAL	1	29	0.82
cds.c104555_g3_i1|m.26446	SignalP-4.1	SIGNAL	1	26	0.889
cds.c104568_g1_i1|m.26453	SignalP-4.1	SIGNAL	1	25	0.896
cds.c10456_g1_i1|m.1594	SignalP-4.1	SIGNAL	1	17	0.814
cds.c10456_g1_i2|m.1595	SignalP-4.1	SIGNAL	1	17	0.814
cds.c104609_g1_i1|m.26475	SignalP-4.1	SIGNAL	1	19	0.895
cds.c104647_g1_i1|m.26510	SignalP-4.1	SIGNAL	1	20	0.855
cds.c104686_g1_i1|m.26543	SignalP-4.1	SIGNAL	1	21	0.65
cds.c104710_g1_i1|m.26579	SignalP-4.1	SIGNAL	1	20	0.477
cds.c104710_g1_i2|m.26581	SignalP-4.1	SIGNAL	1	20	0.477
cds.c104802_g1_i1|m.26666	SignalP-4.1	SIGNAL	1	18	0.775
cds.c104919_g1_i1|m.26765	SignalP-4.1	SIGNAL	1	29	0.937
cds.c104919_g1_i2|m.26766	SignalP-4.1	SIGNAL	1	29	0.937
cds.c104925_g1_i1|m.26770	SignalP-4.1	SIGNAL	1	22	0.473
cds.c104969_g2_i1|m.26821	SignalP-4.1	SIGNAL	1	21	0.532
cds.c104973_g1_i1|m.26825	SignalP-4.1	SIGNAL	1	28	0.868
cds.c105158_g1_i1|m.26957	SignalP-4.1	SIGNAL	1	20	0.67
cds.c105158_g1_i2|m.26958	SignalP-4.1	SIGNAL	1	20	0.67
cds.c105236_g1_i1|m.27030	SignalP-4.1	SIGNAL	1	21	0.852
cds.c105238_g2_i1|m.27034	SignalP-4.1	SIGNAL	1	19	0.599
cds.c105422_g1_i1|m.27159	SignalP-4.1	SIGNAL	1	15	0.67
cds.c105511_g1_i1|m.27190	SignalP-4.1	SIGNAL	1	17	0.542
cds.c105511_g1_i2|m.27191	SignalP-4.1	SIGNAL	1	17	0.542
cds.c105535_g1_i1|m.27211	SignalP-4.1	SIGNAL	1	16	0.831
cds.c105631_g1_i1|m.27275	SignalP-4.1	SIGNAL	1	16	0.724
cds.c105737_g1_i2|m.27364	SignalP-4.1	SIGNAL	1	20	0.608
cds.c105886_g1_i1|m.27485	SignalP-4.1	SIGNAL	1	24	0.519
cds.c105886_g1_i2|m.27486	SignalP-4.1	SIGNAL	1	24	0.519
cds.c106010_g1_i1|m.27573	SignalP-4.1	SIGNAL	1	27	0.757
cds.c106020_g1_i1|m.27578	SignalP-4.1	SIGNAL	1	32	0.609
cds.c106082_g1_i1|m.27605	SignalP-4.1	SIGNAL	1	26	0.842
cds.c106130_g1_i2|m.27671	SignalP-4.1	SIGNAL	1	18	0.646
cds.c106194_g1_i1|m.27778	SignalP-4.1	SIGNAL	1	28	0.62
cds.c106244_g1_i1|m.27818	SignalP-4.1	SIGNAL	1	27	0.696
cds.c106262_g1_i1|m.27835	SignalP-4.1	SIGNAL	1	21	0.916
cds.c106290_g1_i1|m.27868	SignalP-4.1	SIGNAL	1	22	0.881
cds.c106372_g1_i1|m.27949	SignalP-4.1	SIGNAL	1	31	0.9
cds.c106372_g1_i2|m.27951	SignalP-4.1	SIGNAL	1	45	0.765
cds.c106405_g1_i1|m.27979	SignalP-4.1	SIGNAL	1	23	0.836
cds.c106447_g1_i1|m.28031	SignalP-4.1	SIGNAL	1	16	0.772
cds.c106447_g1_i2|m.28034	SignalP-4.1	SIGNAL	1	19	0.684
cds.c106503_g1_i1|m.28064	SignalP-4.1	SIGNAL	1	28	0.527
cds.c106539_g1_i1|m.28089	SignalP-4.1	SIGNAL	1	19	0.826
cds.c106566_g1_i1|m.28100	SignalP-4.1	SIGNAL	1	30	0.568
cds.c106636_g1_i1|m.28170	SignalP-4.1	SIGNAL	1	14	0.835
cds.c106727_g1_i1|m.28246	SignalP-4.1	SIGNAL	1	14	0.729
cds.c106764_g1_i1|m.28294	SignalP-4.1	SIGNAL	1	38	0.812
cds.c106766_g1_i1|m.28301	SignalP-4.1	SIGNAL	1	16	0.812
cds.c106835_g1_i1|m.28347	SignalP-4.1	SIGNAL	1	31	0.648
cds.c106846_g1_i2|m.28359	SignalP-4.1	SIGNAL	1	13	0.483
cds.c107137_g2_i1|m.28574	SignalP-4.1	SIGNAL	1	15	0.902
cds.c107233_g1_i1|m.28656	SignalP-4.1	SIGNAL	1	18	0.831
cds.c107368_g1_i1|m.28756	SignalP-4.1	SIGNAL	1	23	0.898
cds.c107374_g1_i1|m.28765	SignalP-4.1	SIGNAL	1	29	0.815
cds.c107379_g1_i1|m.28778	SignalP-4.1	SIGNAL	1	20	0.821
cds.c107562_g1_i1|m.28941	SignalP-4.1	SIGNAL	1	48	0.537
cds.c107653_g1_i1|m.29019	SignalP-4.1	SIGNAL	1	27	0.472
cds.c107653_g1_i2|m.29021	SignalP-4.1	SIGNAL	1	27	0.472
cds.c107653_g1_i3|m.29024	SignalP-4.1	SIGNAL	1	27	0.472
cds.c107663_g1_i1|m.29028	SignalP-4.1	SIGNAL	1	20	0.85
cds.c107686_g1_i1|m.29052	SignalP-4.1	SIGNAL	1	21	0.936
cds.c107754_g1_i1|m.29120	SignalP-4.1	SIGNAL	1	18	0.595
cds.c107971_g1_i1|m.29362	SignalP-4.1	SIGNAL	1	22	0.589
cds.c108001_g1_i1|m.29393	SignalP-4.1	SIGNAL	1	23	0.847
cds.c108001_g1_i2|m.29394	SignalP-4.1	SIGNAL	1	23	0.847
cds.c108145_g2_i1|m.29508	SignalP-4.1	SIGNAL	1	21	0.803
cds.c108145_g2_i2|m.29513	SignalP-4.1	SIGNAL	1	21	0.803
cds.c108238_g2_i2|m.29609	SignalP-4.1	SIGNAL	1	21	0.533
cds.c108244_g1_i1|m.29626	SignalP-4.1	SIGNAL	1	16	0.52
cds.c108244_g1_i3|m.29633	SignalP-4.1	SIGNAL	1	16	0.52
cds.c108250_g1_i1|m.29648	SignalP-4.1	SIGNAL	1	23	0.69
cds.c108250_g1_i2|m.29651	SignalP-4.1	SIGNAL	1	23	0.69
cds.c108257_g4_i1|m.29659	SignalP-4.1	SIGNAL	1	19	0.615
cds.c108261_g1_i1|m.29668	SignalP-4.1	SIGNAL	1	17	0.649
cds.c108396_g1_i1|m.29800	SignalP-4.1	SIGNAL	1	32	0.868
cds.c108415_g2_i1|m.29815	SignalP-4.1	SIGNAL	1	23	0.912
cds.c108415_g2_i2|m.29818	SignalP-4.1	SIGNAL	1	23	0.912
cds.c108516_g1_i1|m.29931	SignalP-4.1	SIGNAL	1	25	0.801
cds.c108541_g1_i1|m.29971	SignalP-4.1	SIGNAL	1	26	0.488
cds.c108586_g1_i1|m.30013	SignalP-4.1	SIGNAL	1	19	0.622
cds.c108689_g1_i3|m.30107	SignalP-4.1	SIGNAL	1	21	0.775
cds.c108696_g2_i1|m.30109	SignalP-4.1	SIGNAL	1	31	0.788
cds.c108858_g1_i1|m.30279	SignalP-4.1	SIGNAL	1	17	0.849
cds.c108858_g1_i2|m.30285	SignalP-4.1	SIGNAL	1	17	0.849
cds.c108858_g2_i1|m.30282	SignalP-4.1	SIGNAL	1	26	0.695
cds.c108860_g1_i3|m.30290	SignalP-4.1	SIGNAL	1	27	0.789
cds.c108860_g1_i4|m.30293	SignalP-4.1	SIGNAL	1	27	0.789
cds.c108957_g1_i1|m.30419	SignalP-4.1	SIGNAL	1	16	0.825
cds.c108957_g1_i2|m.30423	SignalP-4.1	SIGNAL	1	16	0.825
cds.c108968_g1_i1|m.30449	SignalP-4.1	SIGNAL	1	27	0.762
cds.c108995_g1_i1|m.30480	SignalP-4.1	SIGNAL	1	24	0.656
cds.c109081_g2_i8|m.30590	SignalP-4.1	SIGNAL	1	19	0.841
cds.c109114_g1_i1|m.30621	SignalP-4.1	SIGNAL	1	24	0.637
cds.c109152_g1_i1|m.30674	SignalP-4.1	SIGNAL	1	17	0.488
cds.c109174_g1_i1|m.30695	SignalP-4.1	SIGNAL	1	17	0.522
cds.c109174_g1_i2|m.30697	SignalP-4.1	SIGNAL	1	17	0.522
cds.c109174_g1_i3|m.30700	SignalP-4.1	SIGNAL	1	17	0.522
cds.c109174_g1_i4|m.30702	SignalP-4.1	SIGNAL	1	17	0.522
cds.c109217_g1_i1|m.30768	SignalP-4.1	SIGNAL	1	30	0.883
cds.c109276_g1_i1|m.30837	SignalP-4.1	SIGNAL	1	23	0.816
cds.c109307_g1_i1|m.30889	SignalP-4.1	SIGNAL	1	20	0.528
cds.c109316_g1_i1|m.30900	SignalP-4.1	SIGNAL	1	22	0.607
cds.c109316_g1_i2|m.30902	SignalP-4.1	SIGNAL	1	22	0.607
cds.c109335_g2_i2|m.30917	SignalP-4.1	SIGNAL	1	26	0.854
cds.c109335_g2_i3|m.30919	SignalP-4.1	SIGNAL	1	26	0.854
cds.c109335_g2_i4|m.30920	SignalP-4.1	SIGNAL	1	26	0.854
cds.c109368_g1_i1|m.30973	SignalP-4.1	SIGNAL	1	26	0.883
cds.c109368_g1_i2|m.30975	SignalP-4.1	SIGNAL	1	26	0.878
cds.c109514_g1_i1|m.31145	SignalP-4.1	SIGNAL	1	42	0.792
cds.c109662_g1_i8|m.31325	SignalP-4.1	SIGNAL	1	21	0.643
cds.c109742_g1_i1|m.31451	SignalP-4.1	SIGNAL	1	37	0.636
cds.c109878_g1_i1|m.31607	SignalP-4.1	SIGNAL	1	18	0.654
cds.c109878_g1_i1|m.31606	SignalP-4.1	SIGNAL	1	20	0.846
cds.c109909_g1_i1|m.31640	SignalP-4.1	SIGNAL	1	20	0.836
cds.c109916_g1_i2|m.31650	SignalP-4.1	SIGNAL	1	23	0.953
cds.c109934_g1_i1|m.31667	SignalP-4.1	SIGNAL	1	29	0.642
cds.c109934_g1_i2|m.31670	SignalP-4.1	SIGNAL	1	29	0.642
cds.c109934_g1_i3|m.31673	SignalP-4.1	SIGNAL	1	29	0.642
cds.c109938_g1_i2|m.31676	SignalP-4.1	SIGNAL	1	20	0.672
cds.c109946_g1_i1|m.31684	SignalP-4.1	SIGNAL	1	14	0.646
cds.c109977_g1_i1|m.31707	SignalP-4.1	SIGNAL	1	25	0.863
cds.c109977_g1_i3|m.31709	SignalP-4.1	SIGNAL	1	37	0.507
cds.c110059_g1_i1|m.31794	SignalP-4.1	SIGNAL	1	21	0.629
cds.c110152_g2_i1|m.31872	SignalP-4.1	SIGNAL	1	54	0.496
cds.c110235_g1_i1|m.31990	SignalP-4.1	SIGNAL	1	17	0.587
cds.c110257_g1_i3|m.32004	SignalP-4.1	SIGNAL	1	20	0.855
cds.c110257_g1_i4|m.32005	SignalP-4.1	SIGNAL	1	20	0.855
cds.c110290_g1_i1|m.32060	SignalP-4.1	SIGNAL	1	18	0.696
cds.c1102_g2_i1|m.158	SignalP-4.1	SIGNAL	1	23	0.503
cds.c110395_g1_i1|m.32139	SignalP-4.1	SIGNAL	1	16	0.766
cds.c110439_g1_i1|m.32221	SignalP-4.1	SIGNAL	1	19	0.774
cds.c110453_g1_i1|m.32253	SignalP-4.1	SIGNAL	1	10	0.525
cds.c110487_g1_i1|m.32271	SignalP-4.1	SIGNAL	1	21	0.859
cds.c110573_g1_i1|m.32376	SignalP-4.1	SIGNAL	1	28	0.602
cds.c110573_g1_i2|m.32380	SignalP-4.1	SIGNAL	1	28	0.602
cds.c110573_g1_i3|m.32382	SignalP-4.1	SIGNAL	1	28	0.602
cds.c110589_g1_i1|m.32405	SignalP-4.1	SIGNAL	1	25	0.7
cds.c110589_g1_i2|m.32407	SignalP-4.1	SIGNAL	1	25	0.7
cds.c110589_g1_i3|m.32408	SignalP-4.1	SIGNAL	1	47	0.472
cds.c110650_g1_i1|m.32480	SignalP-4.1	SIGNAL	1	23	0.922
cds.c110650_g1_i2|m.32481	SignalP-4.1	SIGNAL	1	23	0.922
cds.c110671_g1_i1|m.32507	SignalP-4.1	SIGNAL	1	15	0.662
cds.c110671_g1_i2|m.32512	SignalP-4.1	SIGNAL	1	15	0.662
cds.c110733_g1_i1|m.32569	SignalP-4.1	SIGNAL	1	18	0.878
cds.c110809_g3_i1|m.32641	SignalP-4.1	SIGNAL	1	23	0.866
cds.c110848_g1_i1|m.32677	SignalP-4.1	SIGNAL	1	18	0.773
cds.c11091_g1_i1|m.1678	SignalP-4.1	SIGNAL	1	23	0.911
cds.c110967_g1_i1|m.32814	SignalP-4.1	SIGNAL	1	19	0.709
cds.c110967_g1_i2|m.32815	SignalP-4.1	SIGNAL	1	19	0.709
cds.c111019_g1_i1|m.32866	SignalP-4.1	SIGNAL	1	19	0.743
cds.c111019_g1_i3|m.32868	SignalP-4.1	SIGNAL	1	19	0.743
cds.c111029_g1_i2|m.32890	SignalP-4.1	SIGNAL	1	27	0.465
cds.c111131_g1_i1|m.32992	SignalP-4.1	SIGNAL	1	25	0.6
cds.c111163_g1_i6|m.33034	SignalP-4.1	SIGNAL	1	19	0.655
cds.c111203_g1_i1|m.33090	SignalP-4.1	SIGNAL	1	18	0.503
cds.c111227_g1_i1|m.33142	SignalP-4.1	SIGNAL	1	17	0.613
cds.c111228_g2_i1|m.33143	SignalP-4.1	SIGNAL	1	21	0.45
cds.c111238_g1_i1|m.33166	SignalP-4.1	SIGNAL	1	19	0.515
cds.c111238_g1_i2|m.33168	SignalP-4.1	SIGNAL	1	19	0.515
cds.c111242_g3_i1|m.33176	SignalP-4.1	SIGNAL	1	30	0.546
cds.c111417_g1_i1|m.33380	SignalP-4.1	SIGNAL	1	21	0.655
cds.c111466_g1_i1|m.33425	SignalP-4.1	SIGNAL	1	31	0.752
cds.c111522_g1_i1|m.33563	SignalP-4.1	SIGNAL	1	15	0.565
cds.c111603_g1_i1|m.33645	SignalP-4.1	SIGNAL	1	19	0.545
cds.c111644_g6_i1|m.33724	SignalP-4.1	SIGNAL	1	17	0.77
cds.c111709_g1_i2|m.33755	SignalP-4.1	SIGNAL	1	24	0.886
cds.c111709_g1_i3|m.33757	SignalP-4.1	SIGNAL	1	24	0.886
cds.c111715_g1_i5|m.33773	SignalP-4.1	SIGNAL	1	18	0.623
cds.c111750_g1_i2|m.33808	SignalP-4.1	SIGNAL	1	22	0.85
cds.c111785_g1_i1|m.33836	SignalP-4.1	SIGNAL	1	19	0.62
cds.c111871_g1_i1|m.33972	SignalP-4.1	SIGNAL	1	22	0.514
cds.c111871_g1_i2|m.33973	SignalP-4.1	SIGNAL	1	21	0.711
cds.c111978_g1_i1|m.34112	SignalP-4.1	SIGNAL	1	17	0.762
cds.c111978_g1_i4|m.34118	SignalP-4.1	SIGNAL	1	17	0.762
cds.c112019_g1_i1|m.34187	SignalP-4.1	SIGNAL	1	17	0.88
cds.c112048_g1_i1|m.34236	SignalP-4.1	SIGNAL	1	19	0.713
cds.c112154_g1_i1|m.34375	SignalP-4.1	SIGNAL	1	29	0.838
cds.c112166_g1_i1|m.34400	SignalP-4.1	SIGNAL	1	26	0.921
cds.c112167_g1_i1|m.34402	SignalP-4.1	SIGNAL	1	27	0.831
cds.c112167_g1_i2|m.34403	SignalP-4.1	SIGNAL	1	27	0.831
cds.c112182_g1_i1|m.34439	SignalP-4.1	SIGNAL	1	23	0.891
cds.c112374_g1_i3|m.34675	SignalP-4.1	SIGNAL	1	28	0.821
cds.c112388_g2_i1|m.34694	SignalP-4.1	SIGNAL	1	18	0.465
cds.c112396_g1_i1|m.34698	SignalP-4.1	SIGNAL	1	18	0.66
cds.c112441_g1_i1|m.34744	SignalP-4.1	SIGNAL	1	20	0.633
cds.c112453_g1_i1|m.34759	SignalP-4.1	SIGNAL	1	17	0.852
cds.c112477_g1_i1|m.34815	SignalP-4.1	SIGNAL	1	18	0.908
cds.c112518_g1_i4|m.34859	SignalP-4.1	SIGNAL	1	24	0.565
cds.c112549_g2_i1|m.34912	SignalP-4.1	SIGNAL	1	25	0.617
cds.c112587_g1_i1|m.34957	SignalP-4.1	SIGNAL	1	24	0.519
cds.c112626_g1_i1|m.35015	SignalP-4.1	SIGNAL	1	23	0.873
cds.c112668_g1_i1|m.35058	SignalP-4.1	SIGNAL	1	28	0.735
cds.c112773_g1_i1|m.35217	SignalP-4.1	SIGNAL	1	22	0.545
cds.c112773_g1_i2|m.35221	SignalP-4.1	SIGNAL	1	22	0.545
cds.c112848_g1_i1|m.35374	SignalP-4.1	SIGNAL	1	24	0.805
cds.c112919_g1_i1|m.35462	SignalP-4.1	SIGNAL	1	23	0.812
cds.c112920_g1_i1|m.35463	SignalP-4.1	SIGNAL	1	24	0.798
cds.c112933_g1_i1|m.35479	SignalP-4.1	SIGNAL	1	24	0.527
cds.c112956_g2_i1|m.35518	SignalP-4.1	SIGNAL	1	26	0.679
cds.c112999_g1_i1|m.35573	SignalP-4.1	SIGNAL	1	21	0.535
cds.c112999_g1_i3|m.35576	SignalP-4.1	SIGNAL	1	21	0.535
cds.c113004_g1_i1|m.35578	SignalP-4.1	SIGNAL	1	21	0.908
cds.c113058_g1_i1|m.35680	SignalP-4.1	SIGNAL	1	22	0.801
cds.c113124_g4_i2|m.35837	SignalP-4.1	SIGNAL	1	25	0.54
cds.c113203_g2_i1|m.35935	SignalP-4.1	SIGNAL	1	29	0.759
cds.c113272_g1_i1|m.36025	SignalP-4.1	SIGNAL	1	22	0.814
cds.c113272_g1_i2|m.36027	SignalP-4.1	SIGNAL	1	22	0.814
cds.c113272_g1_i3|m.36030	SignalP-4.1	SIGNAL	1	22	0.814
cds.c113274_g1_i1|m.36036	SignalP-4.1	SIGNAL	1	11	0.475
cds.c113274_g1_i2|m.36037	SignalP-4.1	SIGNAL	1	11	0.475
cds.c113292_g1_i1|m.36058	SignalP-4.1	SIGNAL	1	20	0.915
cds.c113351_g2_i1|m.36131	SignalP-4.1	SIGNAL	1	16	0.932
cds.c113351_g2_i2|m.36132	SignalP-4.1	SIGNAL	1	16	0.932
cds.c113431_g1_i1|m.36235	SignalP-4.1	SIGNAL	1	19	0.603
cds.c113431_g1_i2|m.36240	SignalP-4.1	SIGNAL	1	19	0.603
cds.c113437_g1_i1|m.36258	SignalP-4.1	SIGNAL	1	26	0.893
cds.c113437_g1_i2|m.36259	SignalP-4.1	SIGNAL	1	26	0.893
cds.c113462_g1_i1|m.36310	SignalP-4.1	SIGNAL	1	21	0.834
cds.c113492_g1_i4|m.36375	SignalP-4.1	SIGNAL	1	17	0.529
cds.c113500_g2_i3|m.36409	SignalP-4.1	SIGNAL	1	21	0.899
cds.c113500_g2_i4|m.36417	SignalP-4.1	SIGNAL	1	21	0.899
cds.c113500_g2_i6|m.36426	SignalP-4.1	SIGNAL	1	21	0.899
cds.c113516_g1_i2|m.36449	SignalP-4.1	SIGNAL	1	15	0.566
cds.c113739_g2_i10|m.36867	SignalP-4.1	SIGNAL	1	29	0.868
cds.c113739_g2_i2|m.36861	SignalP-4.1	SIGNAL	1	29	0.868
cds.c113739_g2_i3|m.36862	SignalP-4.1	SIGNAL	1	29	0.868
cds.c113739_g2_i4|m.36863	SignalP-4.1	SIGNAL	1	29	0.868
cds.c113739_g2_i8|m.36866	SignalP-4.1	SIGNAL	1	29	0.868
cds.c113751_g1_i1|m.36875	SignalP-4.1	SIGNAL	1	33	0.61
cds.c113754_g1_i1|m.36880	SignalP-4.1	SIGNAL	1	17	0.859
cds.c113754_g1_i2|m.36883	SignalP-4.1	SIGNAL	1	17	0.859
cds.c113768_g2_i1|m.36898	SignalP-4.1	SIGNAL	1	20	0.753
cds.c113768_g2_i2|m.36900	SignalP-4.1	SIGNAL	1	20	0.679
cds.c113768_g2_i3|m.36903	SignalP-4.1	SIGNAL	1	20	0.753
cds.c113768_g2_i4|m.36906	SignalP-4.1	SIGNAL	1	20	0.735
cds.c113801_g1_i1|m.36980	SignalP-4.1	SIGNAL	1	22	0.459
cds.c113852_g1_i2|m.37084	SignalP-4.1	SIGNAL	1	42	0.544
cds.c113871_g1_i3|m.37121	SignalP-4.1	SIGNAL	1	17	0.537
cds.c113884_g1_i1|m.37150	SignalP-4.1	SIGNAL	1	18	0.814
cds.c114004_g1_i1|m.37326	SignalP-4.1	SIGNAL	1	15	0.503
cds.c114014_g1_i1|m.37346	SignalP-4.1	SIGNAL	1	26	0.897
cds.c114032_g1_i1|m.37363	SignalP-4.1	SIGNAL	1	26	0.727
cds.c114036_g1_i1|m.37367	SignalP-4.1	SIGNAL	1	18	0.857
cds.c114066_g3_i1|m.37430	SignalP-4.1	SIGNAL	1	18	0.491
cds.c114085_g1_i6|m.37448	SignalP-4.1	SIGNAL	1	18	0.547
cds.c114177_g1_i1|m.37618	SignalP-4.1	SIGNAL	1	21	0.577
cds.c114194_g1_i2|m.37632	SignalP-4.1	SIGNAL	1	30	0.814
cds.c114217_g1_i1|m.37683	SignalP-4.1	SIGNAL	1	19	0.878
cds.c114217_g1_i2|m.37686	SignalP-4.1	SIGNAL	1	19	0.878
cds.c114228_g1_i1|m.37715	SignalP-4.1	SIGNAL	1	21	0.57
cds.c114228_g1_i2|m.37718	SignalP-4.1	SIGNAL	1	21	0.57
cds.c114265_g1_i1|m.37771	SignalP-4.1	SIGNAL	1	31	0.83
cds.c114265_g1_i2|m.37773	SignalP-4.1	SIGNAL	1	31	0.83
cds.c114280_g3_i2|m.37808	SignalP-4.1	SIGNAL	1	19	0.523
cds.c114335_g1_i1|m.37892	SignalP-4.1	SIGNAL	1	27	0.75
cds.c114335_g1_i2|m.37893	SignalP-4.1	SIGNAL	1	27	0.75
cds.c114400_g1_i2|m.38048	SignalP-4.1	SIGNAL	1	18	0.772
cds.c114408_g1_i2|m.38063	SignalP-4.1	SIGNAL	1	14	0.465
cds.c114422_g1_i1|m.38089	SignalP-4.1	SIGNAL	1	19	0.842
cds.c114434_g1_i1|m.38103	SignalP-4.1	SIGNAL	1	19	0.493
cds.c114434_g2_i1|m.38106	SignalP-4.1	SIGNAL	1	28	0.783
cds.c114485_g1_i1|m.38186	SignalP-4.1	SIGNAL	1	24	0.687
cds.c114485_g1_i2|m.38187	SignalP-4.1	SIGNAL	1	20	0.744
cds.c114514_g1_i1|m.38227	SignalP-4.1	SIGNAL	1	19	0.87
cds.c114578_g1_i1|m.38344	SignalP-4.1	SIGNAL	1	20	0.8
cds.c114578_g1_i4|m.38346	SignalP-4.1	SIGNAL	1	20	0.8
cds.c114657_g1_i1|m.38447	SignalP-4.1	SIGNAL	1	20	0.877
cds.c114661_g1_i1|m.38454	SignalP-4.1	SIGNAL	1	20	0.568
cds.c114661_g1_i2|m.38457	SignalP-4.1	SIGNAL	1	20	0.568
cds.c114661_g1_i3|m.38462	SignalP-4.1	SIGNAL	1	20	0.568
cds.c114661_g1_i4|m.38465	SignalP-4.1	SIGNAL	1	20	0.568
cds.c114661_g1_i5|m.38468	SignalP-4.1	SIGNAL	1	20	0.568
cds.c114661_g1_i8|m.38473	SignalP-4.1	SIGNAL	1	20	0.568
cds.c114662_g1_i1|m.38475	SignalP-4.1	SIGNAL	1	21	0.873
cds.c114662_g1_i4|m.38480	SignalP-4.1	SIGNAL	1	21	0.873
cds.c114662_g1_i6|m.38483	SignalP-4.1	SIGNAL	1	21	0.873
cds.c114662_g1_i8|m.38487	SignalP-4.1	SIGNAL	1	21	0.873
cds.c114807_g1_i1|m.38763	SignalP-4.1	SIGNAL	1	24	0.555
cds.c114809_g1_i1|m.38766	SignalP-4.1	SIGNAL	1	22	0.671
cds.c114809_g1_i2|m.38770	SignalP-4.1	SIGNAL	1	22	0.671
cds.c114809_g1_i3|m.38773	SignalP-4.1	SIGNAL	1	22	0.671
cds.c114815_g2_i4|m.38797	SignalP-4.1	SIGNAL	1	23	0.902
cds.c114819_g1_i1|m.38809	SignalP-4.1	SIGNAL	1	30	0.848
cds.c114819_g1_i2|m.38811	SignalP-4.1	SIGNAL	1	30	0.848
cds.c114830_g1_i1|m.38818	SignalP-4.1	SIGNAL	1	20	0.847
cds.c114858_g1_i2|m.38853	SignalP-4.1	SIGNAL	1	31	0.834
cds.c114981_g1_i1|m.39111	SignalP-4.1	SIGNAL	1	21	0.936
cds.c115011_g2_i1|m.39138	SignalP-4.1	SIGNAL	1	20	0.506
cds.c115039_g1_i1|m.39197	SignalP-4.1	SIGNAL	1	31	0.586
cds.c115039_g1_i2|m.39198	SignalP-4.1	SIGNAL	1	33	0.742
cds.c115085_g4_i1|m.39274	SignalP-4.1	SIGNAL	1	19	0.923
cds.c115085_g4_i2|m.39277	SignalP-4.1	SIGNAL	1	19	0.923
cds.c115210_g1_i1|m.39482	SignalP-4.1	SIGNAL	1	27	0.753
cds.c115226_g1_i1|m.39504	SignalP-4.1	SIGNAL	1	22	0.856
cds.c115232_g1_i2|m.39519	SignalP-4.1	SIGNAL	1	19	0.67
cds.c115292_g1_i1|m.39611	SignalP-4.1	SIGNAL	1	43	0.592
cds.c115292_g1_i2|m.39612	SignalP-4.1	SIGNAL	1	43	0.592
cds.c115305_g2_i1|m.39649	SignalP-4.1	SIGNAL	1	23	0.864
cds.c115305_g2_i2|m.39651	SignalP-4.1	SIGNAL	1	23	0.864
cds.c115305_g2_i3|m.39653	SignalP-4.1	SIGNAL	1	23	0.864
cds.c115329_g4_i1|m.39713	SignalP-4.1	SIGNAL	1	17	0.673
cds.c115351_g1_i1|m.39763	SignalP-4.1	SIGNAL	1	31	0.569
cds.c115354_g1_i1|m.39767	SignalP-4.1	SIGNAL	1	19	0.452
cds.c115359_g1_i1|m.39780	SignalP-4.1	SIGNAL	1	27	0.885
cds.c115369_g1_i4|m.39795	SignalP-4.1	SIGNAL	1	22	0.849
cds.c115389_g1_i1|m.39830	SignalP-4.1	SIGNAL	1	18	0.588
cds.c115389_g1_i2|m.39834	SignalP-4.1	SIGNAL	1	18	0.588
cds.c115389_g1_i4|m.39840	SignalP-4.1	SIGNAL	1	18	0.588
cds.c115389_g1_i5|m.39843	SignalP-4.1	SIGNAL	1	18	0.588
cds.c115393_g1_i1|m.39850	SignalP-4.1	SIGNAL	1	25	0.562
cds.c115436_g2_i3|m.39921	SignalP-4.1	SIGNAL	1	21	0.728
cds.c115436_g2_i4|m.39922	SignalP-4.1	SIGNAL	1	21	0.728
cds.c115436_g2_i5|m.39923	SignalP-4.1	SIGNAL	1	21	0.728
cds.c115457_g1_i1|m.39947	SignalP-4.1	SIGNAL	1	33	0.898
cds.c115480_g1_i1|m.40001	SignalP-4.1	SIGNAL	1	31	0.753
cds.c115480_g1_i2|m.40003	SignalP-4.1	SIGNAL	1	31	0.753
cds.c115535_g1_i1|m.40083	SignalP-4.1	SIGNAL	1	22	0.919
cds.c115535_g1_i2|m.40087	SignalP-4.1	SIGNAL	1	22	0.919
cds.c115539_g1_i2|m.40108	SignalP-4.1	SIGNAL	1	21	0.796
cds.c115576_g2_i2|m.40188	SignalP-4.1	SIGNAL	1	18	0.882
cds.c115576_g2_i3|m.40189	SignalP-4.1	SIGNAL	1	18	0.882
cds.c115576_g2_i5|m.40192	SignalP-4.1	SIGNAL	1	18	0.882
cds.c115579_g1_i1|m.40194	SignalP-4.1	SIGNAL	1	21	0.529
cds.c115616_g1_i1|m.40268	SignalP-4.1	SIGNAL	1	19	0.854
cds.c115655_g1_i1|m.40337	SignalP-4.1	SIGNAL	1	26	0.855
cds.c115673_g1_i1|m.40388	SignalP-4.1	SIGNAL	1	40	0.578
cds.c115715_g1_i1|m.40461	SignalP-4.1	SIGNAL	1	20	0.774
cds.c115786_g1_i3|m.40621	SignalP-4.1	SIGNAL	1	38	0.566
cds.c115796_g1_i1|m.40635	SignalP-4.1	SIGNAL	1	29	0.689
cds.c115796_g1_i2|m.40637	SignalP-4.1	SIGNAL	1	29	0.944
cds.c115810_g1_i1|m.40658	SignalP-4.1	SIGNAL	1	29	0.911
cds.c115810_g1_i2|m.40661	SignalP-4.1	SIGNAL	1	29	0.911
cds.c115829_g1_i1|m.40704	SignalP-4.1	SIGNAL	1	25	0.503
cds.c115829_g1_i2|m.40706	SignalP-4.1	SIGNAL	1	25	0.503
cds.c115829_g1_i3|m.40708	SignalP-4.1	SIGNAL	1	25	0.503
cds.c115829_g1_i4|m.40710	SignalP-4.1	SIGNAL	1	25	0.503
cds.c115829_g1_i5|m.40712	SignalP-4.1	SIGNAL	1	25	0.503
cds.c115859_g1_i1|m.40790	SignalP-4.1	SIGNAL	1	32	0.883
cds.c115868_g1_i1|m.40803	SignalP-4.1	SIGNAL	1	19	0.824
cds.c115900_g1_i1|m.40872	SignalP-4.1	SIGNAL	1	19	0.531
cds.c115916_g2_i1|m.40901	SignalP-4.1	SIGNAL	1	32	0.747
cds.c115916_g2_i2|m.40903	SignalP-4.1	SIGNAL	1	32	0.747
cds.c115935_g1_i1|m.40967	SignalP-4.1	SIGNAL	1	25	0.88
cds.c115960_g1_i1|m.41030	SignalP-4.1	SIGNAL	1	19	0.575
cds.c115961_g1_i1|m.41038	SignalP-4.1	SIGNAL	1	24	0.495
cds.c115961_g1_i3|m.41040	SignalP-4.1	SIGNAL	1	24	0.495
cds.c115961_g1_i4|m.41041	SignalP-4.1	SIGNAL	1	24	0.495
cds.c115961_g1_i5|m.41042	SignalP-4.1	SIGNAL	1	24	0.495
cds.c115981_g1_i1|m.41060	SignalP-4.1	SIGNAL	1	23	0.847
cds.c116004_g1_i1|m.41174	SignalP-4.1	SIGNAL	1	27	0.554
cds.c116010_g3_i1|m.41190	SignalP-4.1	SIGNAL	1	15	0.868
cds.c116010_g3_i2|m.41192	SignalP-4.1	SIGNAL	1	15	0.868
cds.c116034_g1_i1|m.41235	SignalP-4.1	SIGNAL	1	33	0.523
cds.c116034_g1_i2|m.41237	SignalP-4.1	SIGNAL	1	33	0.523
cds.c116048_g1_i1|m.41270	SignalP-4.1	SIGNAL	1	18	0.607
cds.c116048_g1_i3|m.41274	SignalP-4.1	SIGNAL	1	18	0.607
cds.c116048_g1_i4|m.41277	SignalP-4.1	SIGNAL	1	18	0.607
cds.c116048_g1_i6|m.41281	SignalP-4.1	SIGNAL	1	18	0.607
cds.c116057_g1_i2|m.41291	SignalP-4.1	SIGNAL	1	33	0.483
cds.c116085_g2_i1|m.41349	SignalP-4.1	SIGNAL	1	21	0.504
cds.c116121_g1_i1|m.41428	SignalP-4.1	SIGNAL	1	20	0.738
cds.c116121_g1_i2|m.41429	SignalP-4.1	SIGNAL	1	20	0.738
cds.c116185_g1_i1|m.41557	SignalP-4.1	SIGNAL	1	29	0.844
cds.c116185_g1_i2|m.41559	SignalP-4.1	SIGNAL	1	29	0.844
cds.c116189_g1_i1|m.41575	SignalP-4.1	SIGNAL	1	41	0.676
cds.c116198_g1_i1|m.41615	SignalP-4.1	SIGNAL	1	21	0.651
cds.c116212_g4_i1|m.41643	SignalP-4.1	SIGNAL	1	33	0.683
cds.c116212_g4_i2|m.41644	SignalP-4.1	SIGNAL	1	33	0.683
cds.c116212_g4_i3|m.41645	SignalP-4.1	SIGNAL	1	16	0.865
cds.c116212_g4_i4|m.41646	SignalP-4.1	SIGNAL	1	33	0.683
cds.c116212_g4_i6|m.41647	SignalP-4.1	SIGNAL	1	33	0.683
cds.c116226_g1_i1|m.41668	SignalP-4.1	SIGNAL	1	16	0.778
cds.c116267_g2_i1|m.41780	SignalP-4.1	SIGNAL	1	25	0.683
cds.c116296_g1_i1|m.41862	SignalP-4.1	SIGNAL	1	23	0.893
cds.c116308_g2_i1|m.41883	SignalP-4.1	SIGNAL	1	17	0.81
cds.c116314_g1_i1|m.41918	SignalP-4.1	SIGNAL	1	20	0.879
cds.c116359_g1_i1|m.42077	SignalP-4.1	SIGNAL	1	22	0.872
cds.c116359_g1_i2|m.42080	SignalP-4.1	SIGNAL	1	22	0.872
cds.c116359_g1_i3|m.42082	SignalP-4.1	SIGNAL	1	22	0.872
cds.c116436_g1_i1|m.42264	SignalP-4.1	SIGNAL	1	19	0.483
cds.c116457_g1_i1|m.42325	SignalP-4.1	SIGNAL	1	20	0.729
cds.c116466_g3_i1|m.42355	SignalP-4.1	SIGNAL	1	28	0.902
cds.c116486_g1_i1|m.42411	SignalP-4.1	SIGNAL	1	24	0.703
cds.c116486_g1_i2|m.42413	SignalP-4.1	SIGNAL	1	24	0.703
cds.c116493_g3_i1|m.42422	SignalP-4.1	SIGNAL	1	17	0.67
cds.c116493_g3_i6|m.42447	SignalP-4.1	SIGNAL	1	17	0.67
cds.c116508_g1_i1|m.42507	SignalP-4.1	SIGNAL	1	25	0.776
cds.c116509_g1_i2|m.42514	SignalP-4.1	SIGNAL	1	22	0.615
cds.c116532_g1_i1|m.42578	SignalP-4.1	SIGNAL	1	17	0.684
cds.c116532_g2_i1|m.42581	SignalP-4.1	SIGNAL	1	21	0.816
cds.c116550_g1_i3|m.42602	SignalP-4.1	SIGNAL	1	19	0.702
cds.c116550_g1_i5|m.42609	SignalP-4.1	SIGNAL	1	19	0.702
cds.c116550_g1_i6|m.42613	SignalP-4.1	SIGNAL	1	19	0.702
cds.c116557_g1_i1|m.42634	SignalP-4.1	SIGNAL	1	16	0.59
cds.c116598_g1_i1|m.42734	SignalP-4.1	SIGNAL	1	39	0.55
cds.c116600_g2_i1|m.42742	SignalP-4.1	SIGNAL	1	21	0.759
cds.c116600_g2_i2|m.42743	SignalP-4.1	SIGNAL	1	21	0.759
cds.c116610_g1_i2|m.42766	SignalP-4.1	SIGNAL	1	20	0.877
cds.c116645_g2_i1|m.42840	SignalP-4.1	SIGNAL	1	24	0.501
cds.c116676_g1_i1|m.42885	SignalP-4.1	SIGNAL	1	23	0.821
cds.c116676_g1_i2|m.42886	SignalP-4.1	SIGNAL	1	23	0.821
cds.c116699_g2_i4|m.42945	SignalP-4.1	SIGNAL	1	18	0.658
cds.c116812_g2_i1|m.43186	SignalP-4.1	SIGNAL	1	33	0.88
cds.c116813_g1_i1|m.43188	SignalP-4.1	SIGNAL	1	22	0.457
cds.c116816_g1_i1|m.43199	SignalP-4.1	SIGNAL	1	22	0.874
cds.c116816_g1_i2|m.43202	SignalP-4.1	SIGNAL	1	22	0.874
cds.c116820_g1_i3|m.43212	SignalP-4.1	SIGNAL	1	16	0.904
cds.c116823_g1_i1|m.43215	SignalP-4.1	SIGNAL	1	26	0.804
cds.c116862_g1_i1|m.43283	SignalP-4.1	SIGNAL	1	22	0.766
cds.c116906_g3_i3|m.43356	SignalP-4.1	SIGNAL	1	25	0.702
cds.c116906_g3_i4|m.43357	SignalP-4.1	SIGNAL	1	25	0.702
cds.c116924_g1_i1|m.43392	SignalP-4.1	SIGNAL	1	20	0.933
cds.c116924_g1_i2|m.43395	SignalP-4.1	SIGNAL	1	20	0.933
cds.c116939_g1_i2|m.43427	SignalP-4.1	SIGNAL	1	37	0.75
cds.c116945_g1_i1|m.43443	SignalP-4.1	SIGNAL	1	16	0.454
cds.c116945_g1_i2|m.43445	SignalP-4.1	SIGNAL	1	16	0.454
cds.c116945_g1_i3|m.43448	SignalP-4.1	SIGNAL	1	16	0.454
cds.c116945_g1_i4|m.43451	SignalP-4.1	SIGNAL	1	16	0.454
cds.c116950_g1_i1|m.43456	SignalP-4.1	SIGNAL	1	17	0.827
cds.c116961_g1_i1|m.43476	SignalP-4.1	SIGNAL	1	13	0.733
cds.c116961_g1_i2|m.43481	SignalP-4.1	SIGNAL	1	13	0.733
cds.c116969_g1_i1|m.43508	SignalP-4.1	SIGNAL	1	20	0.872
cds.c116971_g1_i1|m.43510	SignalP-4.1	SIGNAL	1	17	0.791
cds.c116971_g1_i4|m.43512	SignalP-4.1	SIGNAL	1	17	0.791
cds.c116973_g1_i1|m.43513	SignalP-4.1	SIGNAL	1	17	0.498
cds.c116981_g1_i1|m.43537	SignalP-4.1	SIGNAL	1	19	0.857
cds.c116981_g1_i1|m.43536	SignalP-4.1	SIGNAL	1	34	0.621
cds.c116989_g1_i1|m.43580	SignalP-4.1	SIGNAL	1	28	0.929
cds.c117018_g5_i1|m.43652	SignalP-4.1	SIGNAL	1	14	0.501
cds.c117024_g1_i1|m.43656	SignalP-4.1	SIGNAL	1	18	0.874
cds.c117024_g1_i2|m.43662	SignalP-4.1	SIGNAL	1	18	0.874
cds.c117024_g1_i3|m.43668	SignalP-4.1	SIGNAL	1	18	0.874
cds.c117024_g1_i4|m.43674	SignalP-4.1	SIGNAL	1	18	0.874
cds.c117061_g1_i4|m.43732	SignalP-4.1	SIGNAL	1	21	0.564
cds.c117100_g1_i1|m.43812	SignalP-4.1	SIGNAL	1	21	0.848
cds.c117125_g2_i1|m.43862	SignalP-4.1	SIGNAL	1	30	0.738
cds.c117205_g1_i1|m.44025	SignalP-4.1	SIGNAL	1	21	0.906
cds.c117209_g2_i2|m.44028	SignalP-4.1	SIGNAL	1	20	0.519
cds.c117209_g2_i4|m.44032	SignalP-4.1	SIGNAL	1	20	0.519
cds.c117266_g1_i1|m.44142	SignalP-4.1	SIGNAL	1	21	0.92
cds.c117285_g3_i1|m.44188	SignalP-4.1	SIGNAL	1	16	0.791
cds.c117335_g1_i10|m.44307	SignalP-4.1	SIGNAL	1	19	0.72
cds.c117335_g1_i2|m.44293	SignalP-4.1	SIGNAL	1	19	0.72
cds.c117335_g1_i5|m.44295	SignalP-4.1	SIGNAL	1	19	0.72
cds.c117335_g1_i7|m.44299	SignalP-4.1	SIGNAL	1	19	0.72
cds.c117335_g1_i8|m.44302	SignalP-4.1	SIGNAL	1	19	0.72
cds.c117335_g1_i9|m.44305	SignalP-4.1	SIGNAL	1	19	0.72
cds.c117357_g1_i2|m.44341	SignalP-4.1	SIGNAL	1	20	0.722
cds.c117360_g1_i2|m.44359	SignalP-4.1	SIGNAL	1	26	0.761
cds.c117398_g1_i1|m.44455	SignalP-4.1	SIGNAL	1	19	0.78
cds.c117398_g1_i3|m.44457	SignalP-4.1	SIGNAL	1	19	0.78
cds.c117398_g1_i4|m.44458	SignalP-4.1	SIGNAL	1	19	0.78
cds.c117401_g3_i1|m.44464	SignalP-4.1	SIGNAL	1	25	0.8
cds.c117417_g1_i1|m.44520	SignalP-4.1	SIGNAL	1	22	0.922
cds.c117417_g1_i2|m.44521	SignalP-4.1	SIGNAL	1	22	0.922
cds.c117417_g1_i3|m.44523	SignalP-4.1	SIGNAL	1	22	0.922
cds.c117417_g1_i4|m.44525	SignalP-4.1	SIGNAL	1	22	0.922
cds.c117431_g1_i1|m.44585	SignalP-4.1	SIGNAL	1	25	0.9
cds.c117454_g1_i1|m.44613	SignalP-4.1	SIGNAL	1	24	0.792
cds.c117467_g1_i1|m.44657	SignalP-4.1	SIGNAL	1	24	0.865
cds.c117528_g1_i1|m.44775	SignalP-4.1	SIGNAL	1	27	0.605
cds.c117574_g1_i1|m.44921	SignalP-4.1	SIGNAL	1	16	0.606
cds.c117593_g1_i1|m.45003	SignalP-4.1	SIGNAL	1	19	0.77
cds.c117593_g1_i2|m.45004	SignalP-4.1	SIGNAL	1	19	0.77
cds.c117612_g2_i1|m.45037	SignalP-4.1	SIGNAL	1	16	0.785
cds.c117671_g1_i1|m.45139	SignalP-4.1	SIGNAL	1	20	0.607
cds.c117672_g1_i3|m.45148	SignalP-4.1	SIGNAL	1	24	0.796
cds.c117674_g3_i1|m.45166	SignalP-4.1	SIGNAL	1	24	0.733
cds.c117679_g1_i4|m.45174	SignalP-4.1	SIGNAL	1	22	0.7
cds.c117685_g1_i1|m.45187	SignalP-4.1	SIGNAL	1	21	0.863
cds.c117689_g3_i3|m.45200	SignalP-4.1	SIGNAL	1	23	0.731
cds.c117689_g3_i8|m.45211	SignalP-4.1	SIGNAL	1	21	0.748
cds.c117689_g3_i9|m.45213	SignalP-4.1	SIGNAL	1	21	0.748
cds.c117693_g1_i1|m.45218	SignalP-4.1	SIGNAL	1	20	0.825
cds.c117696_g1_i1|m.45222	SignalP-4.1	SIGNAL	1	29	0.741
cds.c117736_g1_i1|m.45321	SignalP-4.1	SIGNAL	1	28	0.793
cds.c117741_g1_i5|m.45330	SignalP-4.1	SIGNAL	1	21	0.511
cds.c117781_g1_i1|m.45414	SignalP-4.1	SIGNAL	1	24	0.899
cds.c117819_g1_i1|m.45491	SignalP-4.1	SIGNAL	1	19	0.474
cds.c117832_g1_i1|m.45541	SignalP-4.1	SIGNAL	1	17	0.453
cds.c117832_g1_i2|m.45542	SignalP-4.1	SIGNAL	1	17	0.453
cds.c117832_g1_i4|m.45544	SignalP-4.1	SIGNAL	1	17	0.453
cds.c117877_g2_i2|m.45651	SignalP-4.1	SIGNAL	1	23	0.46
cds.c117891_g3_i1|m.45688	SignalP-4.1	SIGNAL	1	27	0.9
cds.c117900_g1_i1|m.45713	SignalP-4.1	SIGNAL	1	24	0.781
cds.c117909_g1_i1|m.45734	SignalP-4.1	SIGNAL	1	22	0.669
cds.c117914_g2_i1|m.45756	SignalP-4.1	SIGNAL	1	26	0.613
cds.c117914_g2_i2|m.45757	SignalP-4.1	SIGNAL	1	26	0.613
cds.c117914_g2_i3|m.45758	SignalP-4.1	SIGNAL	1	22	0.736
cds.c117919_g1_i1|m.45768	SignalP-4.1	SIGNAL	1	21	0.912
cds.c117928_g1_i1|m.45780	SignalP-4.1	SIGNAL	1	28	0.857
cds.c117933_g1_i1|m.45793	SignalP-4.1	SIGNAL	1	22	0.775
cds.c117933_g1_i2|m.45796	SignalP-4.1	SIGNAL	1	22	0.775
cds.c117933_g1_i3|m.45799	SignalP-4.1	SIGNAL	1	22	0.775
cds.c117944_g1_i2|m.45849	SignalP-4.1	SIGNAL	1	29	0.605
cds.c117995_g1_i1|m.46021	SignalP-4.1	SIGNAL	1	32	0.865
cds.c117997_g1_i2|m.46024	SignalP-4.1	SIGNAL	1	20	0.878
cds.c118018_g2_i1|m.46087	SignalP-4.1	SIGNAL	1	17	0.77
cds.c118020_g2_i1|m.46089	SignalP-4.1	SIGNAL	1	16	0.846
cds.c118033_g2_i1|m.46109	SignalP-4.1	SIGNAL	1	22	0.743
cds.c118033_g2_i2|m.46110	SignalP-4.1	SIGNAL	1	22	0.743
cds.c118033_g2_i4|m.46111	SignalP-4.1	SIGNAL	1	22	0.743
cds.c118070_g1_i2|m.46195	SignalP-4.1	SIGNAL	1	23	0.877
cds.c118094_g4_i1|m.46240	SignalP-4.1	SIGNAL	1	24	0.806
cds.c118107_g1_i1|m.46262	SignalP-4.1	SIGNAL	1	25	0.565
cds.c118114_g1_i1|m.46274	SignalP-4.1	SIGNAL	1	16	0.833
cds.c118114_g1_i3|m.46275	SignalP-4.1	SIGNAL	1	25	0.744
cds.c118114_g1_i4|m.46277	SignalP-4.1	SIGNAL	1	25	0.743
cds.c118114_g1_i5|m.46278	SignalP-4.1	SIGNAL	1	25	0.743
cds.c118114_g1_i6|m.46279	SignalP-4.1	SIGNAL	1	25	0.744
cds.c118129_g1_i1|m.46311	SignalP-4.1	SIGNAL	1	22	0.651
cds.c118148_g1_i1|m.46336	SignalP-4.1	SIGNAL	1	25	0.818
cds.c118157_g1_i1|m.46354	SignalP-4.1	SIGNAL	1	33	0.714
cds.c118166_g1_i1|m.46383	SignalP-4.1	SIGNAL	1	25	0.673
cds.c118166_g1_i5|m.46387	SignalP-4.1	SIGNAL	1	25	0.673
cds.c118173_g1_i1|m.46401	SignalP-4.1	SIGNAL	1	24	0.839
cds.c118205_g1_i2|m.46472	SignalP-4.1	SIGNAL	1	26	0.674
cds.c118226_g1_i2|m.46525	SignalP-4.1	SIGNAL	1	21	0.584
cds.c118285_g1_i1|m.46684	SignalP-4.1	SIGNAL	1	18	0.828
cds.c118346_g1_i1|m.46796	SignalP-4.1	SIGNAL	1	16	0.504
cds.c118358_g3_i1|m.46840	SignalP-4.1	SIGNAL	1	20	0.854
cds.c118358_g3_i2|m.46842	SignalP-4.1	SIGNAL	1	20	0.854
cds.c118358_g3_i3|m.46846	SignalP-4.1	SIGNAL	1	20	0.854
cds.c118358_g3_i4|m.46849	SignalP-4.1	SIGNAL	1	20	0.854
cds.c118358_g3_i6|m.46857	SignalP-4.1	SIGNAL	1	20	0.854
cds.c118358_g3_i7|m.46863	SignalP-4.1	SIGNAL	1	20	0.854
cds.c118377_g1_i2|m.46894	SignalP-4.1	SIGNAL	1	26	0.488
cds.c118399_g1_i1|m.46939	SignalP-4.1	SIGNAL	1	24	0.51
cds.c118399_g1_i3|m.46943	SignalP-4.1	SIGNAL	1	24	0.51
cds.c118401_g1_i1|m.46969	SignalP-4.1	SIGNAL	1	24	0.752
cds.c118415_g1_i2|m.46993	SignalP-4.1	SIGNAL	1	24	0.575
cds.c118436_g1_i1|m.47044	SignalP-4.1	SIGNAL	1	21	0.525
cds.c118436_g1_i3|m.47049	SignalP-4.1	SIGNAL	1	21	0.525
cds.c118436_g1_i4|m.47051	SignalP-4.1	SIGNAL	1	21	0.525
cds.c118441_g1_i2|m.47074	SignalP-4.1	SIGNAL	1	23	0.715
cds.c118462_g1_i1|m.47106	SignalP-4.1	SIGNAL	1	23	0.635
cds.c118462_g1_i2|m.47109	SignalP-4.1	SIGNAL	1	23	0.635
cds.c118464_g1_i1|m.47116	SignalP-4.1	SIGNAL	1	20	0.869
cds.c118464_g1_i2|m.47118	SignalP-4.1	SIGNAL	1	20	0.869
cds.c118470_g1_i1|m.47122	SignalP-4.1	SIGNAL	1	25	0.631
cds.c118486_g2_i1|m.47129	SignalP-4.1	SIGNAL	1	25	0.827
cds.c118497_g2_i1|m.47143	SignalP-4.1	SIGNAL	1	36	0.51
cds.c118513_g1_i5|m.47185	SignalP-4.1	SIGNAL	1	24	0.527
cds.c118554_g1_i1|m.47268	SignalP-4.1	SIGNAL	1	14	0.634
cds.c118572_g1_i1|m.47303	SignalP-4.1	SIGNAL	1	29	0.852
cds.c118572_g1_i2|m.47304	SignalP-4.1	SIGNAL	1	29	0.852
cds.c118578_g2_i1|m.47313	SignalP-4.1	SIGNAL	1	20	0.588
cds.c118596_g1_i1|m.47348	SignalP-4.1	SIGNAL	1	24	0.823
cds.c118619_g1_i4|m.47412	SignalP-4.1	SIGNAL	1	26	0.583
cds.c118640_g1_i1|m.47459	SignalP-4.1	SIGNAL	1	19	0.511
cds.c118648_g1_i1|m.47481	SignalP-4.1	SIGNAL	1	28	0.75
cds.c118653_g1_i2|m.47505	SignalP-4.1	SIGNAL	1	20	0.517
cds.c118661_g1_i1|m.47530	SignalP-4.1	SIGNAL	1	25	0.719
cds.c118704_g1_i2|m.47642	SignalP-4.1	SIGNAL	1	32	0.585
cds.c118730_g2_i1|m.47690	SignalP-4.1	SIGNAL	1	25	0.542
cds.c118735_g1_i1|m.47706	SignalP-4.1	SIGNAL	1	21	0.682
cds.c118743_g1_i1|m.47741	SignalP-4.1	SIGNAL	1	19	0.742
cds.c118751_g2_i1|m.47748	SignalP-4.1	SIGNAL	1	35	0.532
cds.c118751_g2_i3|m.47750	SignalP-4.1	SIGNAL	1	35	0.532
cds.c118793_g2_i1|m.47883	SignalP-4.1	SIGNAL	1	20	0.535
cds.c118804_g1_i2|m.47914	SignalP-4.1	SIGNAL	1	21	0.88
cds.c118818_g1_i1|m.47971	SignalP-4.1	SIGNAL	1	25	0.891
cds.c118841_g2_i1|m.48012	SignalP-4.1	SIGNAL	1	17	0.624
cds.c118841_g2_i2|m.48014	SignalP-4.1	SIGNAL	1	17	0.624
cds.c118849_g1_i1|m.48065	SignalP-4.1	SIGNAL	1	18	0.768
cds.c118858_g1_i1|m.48094	SignalP-4.1	SIGNAL	1	29	0.732
cds.c118860_g1_i2|m.48098	SignalP-4.1	SIGNAL	1	17	0.451
cds.c118867_g2_i1|m.48111	SignalP-4.1	SIGNAL	1	22	0.614
cds.c118913_g4_i1|m.48290	SignalP-4.1	SIGNAL	1	28	0.815
cds.c118928_g1_i1|m.48340	SignalP-4.1	SIGNAL	1	22	0.866
cds.c118929_g1_i2|m.48342	SignalP-4.1	SIGNAL	1	22	0.886
cds.c118929_g1_i3|m.48343	SignalP-4.1	SIGNAL	1	22	0.886
cds.c118942_g1_i1|m.48401	SignalP-4.1	SIGNAL	1	18	0.609
cds.c118952_g1_i3|m.48423	SignalP-4.1	SIGNAL	1	16	0.509
cds.c118984_g3_i4|m.48507	SignalP-4.1	SIGNAL	1	19	0.639
cds.c119011_g1_i1|m.48578	SignalP-4.1	SIGNAL	1	35	0.547
cds.c119011_g1_i2|m.48580	SignalP-4.1	SIGNAL	1	35	0.547
cds.c119011_g1_i3|m.48581	SignalP-4.1	SIGNAL	1	35	0.547
cds.c119087_g4_i1|m.48729	SignalP-4.1	SIGNAL	1	22	0.945
cds.c119120_g1_i1|m.48817	SignalP-4.1	SIGNAL	1	13	0.45
cds.c119152_g1_i1|m.48850	SignalP-4.1	SIGNAL	1	31	0.709
cds.c119156_g2_i2|m.48852	SignalP-4.1	SIGNAL	1	23	0.769
cds.c119156_g2_i3|m.48853	SignalP-4.1	SIGNAL	1	23	0.769
cds.c119157_g1_i2|m.48857	SignalP-4.1	SIGNAL	1	24	0.7
cds.c119161_g1_i2|m.48870	SignalP-4.1	SIGNAL	1	21	0.855
cds.c119167_g1_i1|m.48878	SignalP-4.1	SIGNAL	1	30	0.782
cds.c119178_g1_i1|m.48892	SignalP-4.1	SIGNAL	1	18	0.772
cds.c119178_g1_i2|m.48893	SignalP-4.1	SIGNAL	1	18	0.772
cds.c119199_g1_i3|m.48958	SignalP-4.1	SIGNAL	1	24	0.531
cds.c119220_g1_i1|m.49024	SignalP-4.1	SIGNAL	1	25	0.756
cds.c119220_g1_i2|m.49030	SignalP-4.1	SIGNAL	1	25	0.756
cds.c119220_g1_i3|m.49036	SignalP-4.1	SIGNAL	1	25	0.756
cds.c119278_g1_i1|m.49212	SignalP-4.1	SIGNAL	1	21	0.763
cds.c119296_g1_i1|m.49274	SignalP-4.1	SIGNAL	1	20	0.806
cds.c119296_g1_i2|m.49276	SignalP-4.1	SIGNAL	1	20	0.806
cds.c119318_g1_i1|m.49369	SignalP-4.1	SIGNAL	1	21	0.904
cds.c119333_g1_i1|m.49444	SignalP-4.1	SIGNAL	1	22	0.557
cds.c119337_g1_i1|m.49457	SignalP-4.1	SIGNAL	1	26	0.498
cds.c119337_g1_i2|m.49460	SignalP-4.1	SIGNAL	1	26	0.498
cds.c119352_g1_i1|m.49481	SignalP-4.1	SIGNAL	1	18	0.82
cds.c119358_g1_i1|m.49514	SignalP-4.1	SIGNAL	1	22	0.879
cds.c119358_g1_i2|m.49517	SignalP-4.1	SIGNAL	1	22	0.879
cds.c119359_g1_i2|m.49524	SignalP-4.1	SIGNAL	1	26	0.6
cds.c119359_g1_i4|m.49530	SignalP-4.1	SIGNAL	1	26	0.6
cds.c119369_g2_i1|m.49620	SignalP-4.1	SIGNAL	1	27	0.883
cds.c119369_g2_i2|m.49621	SignalP-4.1	SIGNAL	1	25	0.896
cds.c119369_g2_i3|m.49622	SignalP-4.1	SIGNAL	1	23	0.9
cds.c119389_g1_i1|m.49687	SignalP-4.1	SIGNAL	1	17	0.784
cds.c119411_g1_i1|m.49748	SignalP-4.1	SIGNAL	1	24	0.612
cds.c119411_g1_i2|m.49750	SignalP-4.1	SIGNAL	1	24	0.612
cds.c119411_g1_i3|m.49752	SignalP-4.1	SIGNAL	1	24	0.612
cds.c119425_g1_i1|m.49774	SignalP-4.1	SIGNAL	1	18	0.459
cds.c119425_g1_i2|m.49779	SignalP-4.1	SIGNAL	1	18	0.459
cds.c119425_g1_i3|m.49785	SignalP-4.1	SIGNAL	1	18	0.459
cds.c119425_g1_i3|m.49786	SignalP-4.1	SIGNAL	1	16	0.866
cds.c119425_g1_i4|m.49790	SignalP-4.1	SIGNAL	1	18	0.459
cds.c119434_g2_i1|m.49827	SignalP-4.1	SIGNAL	1	19	0.701
cds.c119489_g1_i1|m.50028	SignalP-4.1	SIGNAL	1	17	0.632
cds.c119489_g1_i2|m.50032	SignalP-4.1	SIGNAL	1	17	0.632
cds.c119504_g1_i1|m.50063	SignalP-4.1	SIGNAL	1	26	0.782
cds.c119504_g1_i2|m.50066	SignalP-4.1	SIGNAL	1	26	0.782
cds.c119504_g1_i3|m.50069	SignalP-4.1	SIGNAL	1	26	0.782
cds.c119567_g2_i1|m.50332	SignalP-4.1	SIGNAL	1	38	0.54
cds.c119584_g1_i5|m.50385	SignalP-4.1	SIGNAL	1	31	0.784
cds.c119584_g1_i6|m.50390	SignalP-4.1	SIGNAL	1	30	0.864
cds.c119585_g1_i1|m.50394	SignalP-4.1	SIGNAL	1	22	0.487
cds.c119591_g1_i1|m.50408	SignalP-4.1	SIGNAL	1	18	0.867
cds.c119610_g1_i1|m.50467	SignalP-4.1	SIGNAL	1	53	0.451
cds.c119640_g1_i1|m.50542	SignalP-4.1	SIGNAL	1	21	0.744
cds.c119642_g1_i2|m.50546	SignalP-4.1	SIGNAL	1	31	0.633
cds.c119643_g1_i1|m.50550	SignalP-4.1	SIGNAL	1	31	0.795
cds.c119652_g1_i1|m.50597	SignalP-4.1	SIGNAL	1	21	0.849
cds.c119676_g1_i1|m.50647	SignalP-4.1	SIGNAL	1	25	0.486
cds.c119676_g1_i2|m.50650	SignalP-4.1	SIGNAL	1	25	0.486
cds.c119700_g1_i1|m.50691	SignalP-4.1	SIGNAL	1	19	0.647
cds.c119763_g1_i1|m.50872	SignalP-4.1	SIGNAL	1	21	0.779
cds.c119781_g2_i1|m.50943	SignalP-4.1	SIGNAL	1	33	0.825
cds.c119781_g2_i3|m.50948	SignalP-4.1	SIGNAL	1	33	0.825
cds.c119786_g1_i1|m.50961	SignalP-4.1	SIGNAL	1	21	0.573
cds.c119791_g1_i1|m.50966	SignalP-4.1	SIGNAL	1	19	0.788
cds.c119802_g3_i2|m.51005	SignalP-4.1	SIGNAL	1	18	0.609
cds.c119831_g1_i3|m.51122	SignalP-4.1	SIGNAL	1	18	0.891
cds.c119833_g1_i1|m.51126	SignalP-4.1	SIGNAL	1	16	0.757
cds.c119836_g1_i1|m.51130	SignalP-4.1	SIGNAL	1	29	0.81
cds.c119836_g1_i2|m.51133	SignalP-4.1	SIGNAL	1	29	0.81
cds.c119840_g1_i1|m.51143	SignalP-4.1	SIGNAL	1	19	0.571
cds.c119840_g1_i3|m.51146	SignalP-4.1	SIGNAL	1	19	0.571
cds.c119902_g1_i3|m.51365	SignalP-4.1	SIGNAL	1	34	0.465
cds.c119938_g5_i2|m.51506	SignalP-4.1	SIGNAL	1	23	0.628
cds.c119942_g1_i1|m.51529	SignalP-4.1	SIGNAL	1	23	0.631
cds.c119948_g1_i1|m.51539	SignalP-4.1	SIGNAL	1	12	0.479
cds.c119948_g1_i4|m.51546	SignalP-4.1	SIGNAL	1	12	0.479
cds.c119948_g1_i6|m.51549	SignalP-4.1	SIGNAL	1	12	0.482
cds.c119948_g2_i1|m.51542	SignalP-4.1	SIGNAL	1	23	0.908
cds.c119951_g1_i1|m.51555	SignalP-4.1	SIGNAL	1	34	0.702
cds.c119951_g1_i2|m.51557	SignalP-4.1	SIGNAL	1	34	0.702
cds.c119985_g2_i1|m.51741	SignalP-4.1	SIGNAL	1	17	0.603
cds.c119995_g2_i3|m.51801	SignalP-4.1	SIGNAL	1	18	0.624
cds.c120022_g1_i1|m.51871	SignalP-4.1	SIGNAL	1	20	0.76
cds.c120030_g1_i5|m.51897	SignalP-4.1	SIGNAL	1	19	0.538
cds.c120079_g3_i1|m.52027	SignalP-4.1	SIGNAL	1	18	0.865
cds.c120129_g1_i1|m.52172	SignalP-4.1	SIGNAL	1	18	0.854
cds.c120149_g3_i2|m.52266	SignalP-4.1	SIGNAL	1	26	0.551
cds.c120149_g3_i4|m.52274	SignalP-4.1	SIGNAL	1	15	0.619
cds.c120149_g3_i5|m.52276	SignalP-4.1	SIGNAL	1	26	0.551
cds.c120149_g3_i7|m.52286	SignalP-4.1	SIGNAL	1	26	0.551
cds.c120152_g1_i1|m.52298	SignalP-4.1	SIGNAL	1	30	0.638
cds.c120152_g1_i2|m.52300	SignalP-4.1	SIGNAL	1	30	0.638
cds.c120152_g1_i3|m.52303	SignalP-4.1	SIGNAL	1	10	0.474
cds.c120152_g1_i4|m.52304	SignalP-4.1	SIGNAL	1	30	0.639
cds.c120165_g1_i1|m.52350	SignalP-4.1	SIGNAL	1	16	0.553
cds.c120165_g1_i1|m.52351	SignalP-4.1	SIGNAL	1	33	0.489
cds.c120165_g1_i7|m.52359	SignalP-4.1	SIGNAL	1	16	0.553
cds.c120182_g1_i1|m.52402	SignalP-4.1	SIGNAL	1	18	0.827
cds.c120185_g1_i1|m.52409	SignalP-4.1	SIGNAL	1	25	0.672
cds.c120189_g1_i3|m.52427	SignalP-4.1	SIGNAL	1	27	0.878
cds.c120189_g1_i4|m.52431	SignalP-4.1	SIGNAL	1	27	0.878
cds.c120198_g1_i1|m.52476	SignalP-4.1	SIGNAL	1	20	0.774
cds.c120198_g1_i2|m.52478	SignalP-4.1	SIGNAL	1	20	0.77
cds.c120200_g1_i3|m.52482	SignalP-4.1	SIGNAL	1	20	0.806
cds.c120200_g1_i4|m.52484	SignalP-4.1	SIGNAL	1	20	0.806
cds.c120200_g1_i6|m.52486	SignalP-4.1	SIGNAL	1	20	0.806
cds.c120200_g1_i9|m.52488	SignalP-4.1	SIGNAL	1	20	0.806
cds.c120243_g2_i1|m.52671	SignalP-4.1	SIGNAL	1	26	0.682
cds.c120243_g2_i2|m.52674	SignalP-4.1	SIGNAL	1	26	0.689
cds.c120286_g2_i1|m.52823	SignalP-4.1	SIGNAL	1	29	0.506
cds.c120299_g1_i1|m.52872	SignalP-4.1	SIGNAL	1	22	0.576
cds.c120318_g2_i3|m.52926	SignalP-4.1	SIGNAL	1	23	0.491
cds.c120327_g1_i1|m.52943	SignalP-4.1	SIGNAL	1	43	0.598
cds.c120352_g1_i1|m.53017	SignalP-4.1	SIGNAL	1	24	0.549
cds.c120369_g1_i1|m.53091	SignalP-4.1	SIGNAL	1	23	0.627
cds.c120378_g1_i1|m.53119	SignalP-4.1	SIGNAL	1	24	0.464
cds.c120378_g1_i1|m.53118	SignalP-4.1	SIGNAL	1	24	0.692
cds.c120378_g1_i2|m.53120	SignalP-4.1	SIGNAL	1	24	0.692
cds.c120378_g1_i2|m.53121	SignalP-4.1	SIGNAL	1	24	0.464
cds.c120397_g1_i4|m.53161	SignalP-4.1	SIGNAL	1	53	0.503
cds.c120416_g1_i1|m.53210	SignalP-4.1	SIGNAL	1	19	0.812
cds.c120416_g1_i2|m.53212	SignalP-4.1	SIGNAL	1	19	0.812
cds.c120476_g1_i1|m.53409	SignalP-4.1	SIGNAL	1	15	0.513
cds.c120477_g2_i2|m.53416	SignalP-4.1	SIGNAL	1	17	0.581
cds.c120488_g1_i3|m.53466	SignalP-4.1	SIGNAL	1	16	0.484
cds.c120509_g2_i1|m.53540	SignalP-4.1	SIGNAL	1	20	0.906
cds.c120521_g1_i1|m.53572	SignalP-4.1	SIGNAL	1	18	0.599
cds.c120521_g1_i2|m.53577	SignalP-4.1	SIGNAL	1	18	0.599
cds.c120572_g2_i1|m.53690	SignalP-4.1	SIGNAL	1	20	0.818
cds.c120572_g2_i3|m.53694	SignalP-4.1	SIGNAL	1	20	0.818
cds.c120572_g2_i4|m.53700	SignalP-4.1	SIGNAL	1	20	0.818
cds.c120572_g2_i5|m.53704	SignalP-4.1	SIGNAL	1	20	0.818
cds.c120572_g2_i6|m.53708	SignalP-4.1	SIGNAL	1	20	0.818
cds.c120577_g2_i2|m.53733	SignalP-4.1	SIGNAL	1	16	0.524
cds.c120591_g1_i1|m.53758	SignalP-4.1	SIGNAL	1	23	0.68
cds.c120591_g1_i3|m.53759	SignalP-4.1	SIGNAL	1	23	0.68
cds.c120591_g1_i4|m.53760	SignalP-4.1	SIGNAL	1	23	0.676
cds.c120591_g1_i5|m.53761	SignalP-4.1	SIGNAL	1	23	0.675
cds.c120591_g1_i6|m.53762	SignalP-4.1	SIGNAL	1	23	0.679
cds.c120599_g1_i2|m.53796	SignalP-4.1	SIGNAL	1	17	0.836
cds.c120616_g1_i2|m.53840	SignalP-4.1	SIGNAL	1	16	0.557
cds.c120622_g1_i2|m.53880	SignalP-4.1	SIGNAL	1	26	0.612
cds.c120646_g3_i1|m.53985	SignalP-4.1	SIGNAL	1	29	0.896
cds.c120646_g3_i2|m.53986	SignalP-4.1	SIGNAL	1	29	0.896
cds.c120646_g3_i3|m.53988	SignalP-4.1	SIGNAL	1	29	0.896
cds.c120655_g1_i1|m.54054	SignalP-4.1	SIGNAL	1	17	0.59
cds.c120658_g1_i1|m.54061	SignalP-4.1	SIGNAL	1	25	0.641
cds.c120658_g1_i2|m.54062	SignalP-4.1	SIGNAL	1	25	0.641
cds.c120681_g1_i1|m.54163	SignalP-4.1	SIGNAL	1	27	0.764
cds.c120682_g1_i6|m.54179	SignalP-4.1	SIGNAL	1	37	0.457
cds.c120685_g1_i2|m.54211	SignalP-4.1	SIGNAL	1	23	0.59
cds.c120689_g1_i1|m.54235	SignalP-4.1	SIGNAL	1	23	0.839
cds.c120689_g1_i2|m.54239	SignalP-4.1	SIGNAL	1	23	0.839
cds.c120767_g2_i3|m.54517	SignalP-4.1	SIGNAL	1	30	0.915
cds.c120811_g1_i1|m.54624	SignalP-4.1	SIGNAL	1	23	0.793
cds.c120811_g1_i2|m.54626	SignalP-4.1	SIGNAL	1	23	0.793
cds.c120811_g1_i6|m.54627	SignalP-4.1	SIGNAL	1	23	0.793
cds.c120811_g1_i7|m.54629	SignalP-4.1	SIGNAL	1	23	0.793
cds.c120823_g1_i4|m.54714	SignalP-4.1	SIGNAL	1	20	0.654
cds.c120847_g2_i1|m.54804	SignalP-4.1	SIGNAL	1	20	0.518
cds.c120847_g2_i2|m.54805	SignalP-4.1	SIGNAL	1	20	0.518
cds.c120860_g2_i1|m.54884	SignalP-4.1	SIGNAL	1	20	0.762
cds.c120865_g2_i1|m.54895	SignalP-4.1	SIGNAL	1	23	0.721
cds.c120883_g3_i1|m.54979	SignalP-4.1	SIGNAL	1	20	0.892
cds.c120883_g3_i2|m.54981	SignalP-4.1	SIGNAL	1	20	0.892
cds.c120886_g1_i1|m.54983	SignalP-4.1	SIGNAL	1	28	0.69
cds.c120899_g1_i1|m.55122	SignalP-4.1	SIGNAL	1	17	0.868
cds.c120899_g1_i2|m.55126	SignalP-4.1	SIGNAL	1	17	0.868
cds.c120915_g1_i4|m.55183	SignalP-4.1	SIGNAL	1	40	0.512
cds.c120921_g1_i4|m.55225	SignalP-4.1	SIGNAL	1	19	0.513
cds.c120939_g1_i1|m.55363	SignalP-4.1	SIGNAL	1	15	0.687
cds.c120961_g4_i1|m.55404	SignalP-4.1	SIGNAL	1	57	0.473
cds.c120961_g4_i2|m.55405	SignalP-4.1	SIGNAL	1	57	0.473
cds.c120961_g4_i3|m.55406	SignalP-4.1	SIGNAL	1	57	0.473
cds.c120966_g1_i1|m.55432	SignalP-4.1	SIGNAL	1	23	0.525
cds.c120989_g1_i2|m.55510	SignalP-4.1	SIGNAL	1	16	0.466
cds.c120993_g1_i1|m.55543	SignalP-4.1	SIGNAL	1	21	0.661
cds.c120993_g1_i2|m.55544	SignalP-4.1	SIGNAL	1	21	0.661
cds.c120993_g1_i3|m.55545	SignalP-4.1	SIGNAL	1	21	0.661
cds.c120993_g1_i4|m.55546	SignalP-4.1	SIGNAL	1	21	0.661
cds.c120997_g1_i1|m.55564	SignalP-4.1	SIGNAL	1	19	0.926
cds.c121009_g3_i1|m.55624	SignalP-4.1	SIGNAL	1	20	0.69
cds.c121009_g3_i2|m.55626	SignalP-4.1	SIGNAL	1	20	0.69
cds.c121009_g3_i4|m.55630	SignalP-4.1	SIGNAL	1	20	0.69
cds.c121011_g1_i2|m.55634	SignalP-4.1	SIGNAL	1	21	0.576
cds.c121016_g1_i1|m.55653	SignalP-4.1	SIGNAL	1	17	0.622
cds.c121042_g1_i2|m.55785	SignalP-4.1	SIGNAL	1	17	0.609
cds.c121085_g2_i1|m.55966	SignalP-4.1	SIGNAL	1	29	0.708
cds.c121085_g2_i2|m.55969	SignalP-4.1	SIGNAL	1	29	0.708
cds.c121123_g1_i1|m.56066	SignalP-4.1	SIGNAL	1	17	0.765
cds.c121131_g1_i1|m.56089	SignalP-4.1	SIGNAL	1	22	0.752
cds.c121131_g1_i2|m.56094	SignalP-4.1	SIGNAL	1	22	0.752
cds.c121150_g1_i1|m.56161	SignalP-4.1	SIGNAL	1	20	0.501
cds.c121150_g1_i2|m.56163	SignalP-4.1	SIGNAL	1	20	0.501
cds.c121154_g3_i2|m.56169	SignalP-4.1	SIGNAL	1	15	0.593
cds.c121154_g3_i4|m.56171	SignalP-4.1	SIGNAL	1	15	0.593
cds.c121154_g3_i8|m.56173	SignalP-4.1	SIGNAL	1	15	0.593
cds.c121217_g2_i1|m.56430	SignalP-4.1	SIGNAL	1	28	0.718
cds.c121217_g2_i2|m.56433	SignalP-4.1	SIGNAL	1	28	0.718
cds.c121228_g1_i1|m.56486	SignalP-4.1	SIGNAL	1	44	0.661
cds.c121228_g1_i2|m.56488	SignalP-4.1	SIGNAL	1	44	0.661
cds.c121228_g1_i3|m.56490	SignalP-4.1	SIGNAL	1	28	0.819
cds.c121229_g3_i1|m.56503	SignalP-4.1	SIGNAL	1	47	0.525
cds.c121229_g3_i2|m.56508	SignalP-4.1	SIGNAL	1	47	0.525
cds.c121233_g1_i1|m.56512	SignalP-4.1	SIGNAL	1	13	0.611
cds.c121246_g1_i2|m.56542	SignalP-4.1	SIGNAL	1	27	0.778
cds.c121254_g1_i1|m.56561	SignalP-4.1	SIGNAL	1	25	0.848
cds.c121254_g1_i2|m.56563	SignalP-4.1	SIGNAL	1	25	0.848
cds.c121270_g1_i2|m.56620	SignalP-4.1	SIGNAL	1	28	0.711
cds.c121292_g1_i1|m.56689	SignalP-4.1	SIGNAL	1	15	0.483
cds.c121292_g1_i2|m.56690	SignalP-4.1	SIGNAL	1	15	0.483
cds.c121304_g1_i1|m.56698	SignalP-4.1	SIGNAL	1	25	0.77
cds.c121351_g1_i1|m.56894	SignalP-4.1	SIGNAL	1	21	0.789
cds.c121384_g1_i1|m.57082	SignalP-4.1	SIGNAL	1	26	0.509
cds.c121400_g1_i1|m.57109	SignalP-4.1	SIGNAL	1	24	0.882
cds.c121408_g1_i2|m.57130	SignalP-4.1	SIGNAL	1	31	0.822
cds.c121410_g1_i1|m.57147	SignalP-4.1	SIGNAL	1	15	0.488
cds.c121410_g1_i2|m.57148	SignalP-4.1	SIGNAL	1	15	0.488
cds.c121436_g1_i2|m.57264	SignalP-4.1	SIGNAL	1	24	0.506
cds.c121446_g1_i1|m.57317	SignalP-4.1	SIGNAL	1	26	0.649
cds.c121451_g3_i1|m.57333	SignalP-4.1	SIGNAL	1	21	0.891
cds.c121478_g1_i1|m.57439	SignalP-4.1	SIGNAL	1	25	0.74
cds.c121482_g6_i1|m.57454	SignalP-4.1	SIGNAL	1	23	0.724
cds.c121483_g1_i1|m.57457	SignalP-4.1	SIGNAL	1	22	0.922
cds.c121483_g1_i2|m.57460	SignalP-4.1	SIGNAL	1	23	0.715
cds.c121491_g5_i1|m.57485	SignalP-4.1	SIGNAL	1	39	0.837
cds.c121491_g6_i2|m.57489	SignalP-4.1	SIGNAL	1	25	0.74
cds.c121499_g1_i1|m.57512	SignalP-4.1	SIGNAL	1	23	0.709
cds.c121513_g1_i2|m.57574	SignalP-4.1	SIGNAL	1	24	0.692
cds.c121529_g1_i1|m.57605	SignalP-4.1	SIGNAL	1	44	0.664
cds.c121543_g1_i1|m.57650	SignalP-4.1	SIGNAL	1	24	0.851
cds.c121543_g1_i2|m.57652	SignalP-4.1	SIGNAL	1	24	0.851
cds.c121543_g1_i4|m.57654	SignalP-4.1	SIGNAL	1	24	0.851
cds.c121588_g1_i1|m.57802	SignalP-4.1	SIGNAL	1	22	0.627
cds.c121588_g1_i2|m.57803	SignalP-4.1	SIGNAL	1	22	0.614
cds.c121588_g1_i3|m.57804	SignalP-4.1	SIGNAL	1	22	0.614
cds.c121588_g1_i4|m.57805	SignalP-4.1	SIGNAL	1	22	0.614
cds.c121606_g4_i1|m.57869	SignalP-4.1	SIGNAL	1	23	0.816
cds.c121606_g4_i2|m.57871	SignalP-4.1	SIGNAL	1	23	0.816
cds.c121613_g1_i1|m.57904	SignalP-4.1	SIGNAL	1	22	0.622
cds.c121613_g1_i2|m.57905	SignalP-4.1	SIGNAL	1	22	0.622
cds.c121613_g1_i3|m.57908	SignalP-4.1	SIGNAL	1	22	0.622
cds.c121621_g1_i1|m.57941	SignalP-4.1	SIGNAL	1	36	0.638
cds.c121641_g1_i1|m.58052	SignalP-4.1	SIGNAL	1	16	0.701
cds.c121646_g1_i2|m.58066	SignalP-4.1	SIGNAL	1	17	0.493
cds.c121655_g2_i1|m.58100	SignalP-4.1	SIGNAL	1	21	0.692
cds.c121656_g1_i1|m.58109	SignalP-4.1	SIGNAL	1	25	0.89
cds.c121682_g2_i3|m.58182	SignalP-4.1	SIGNAL	1	10	0.463
cds.c121708_g1_i1|m.58246	SignalP-4.1	SIGNAL	1	19	0.754
cds.c121708_g1_i2|m.58248	SignalP-4.1	SIGNAL	1	19	0.754
cds.c121708_g1_i3|m.58249	SignalP-4.1	SIGNAL	1	19	0.754
cds.c121713_g2_i1|m.58265	SignalP-4.1	SIGNAL	1	30	0.607
cds.c121713_g2_i2|m.58271	SignalP-4.1	SIGNAL	1	30	0.607
cds.c121713_g2_i3|m.58278	SignalP-4.1	SIGNAL	1	30	0.607
cds.c121727_g1_i1|m.58322	SignalP-4.1	SIGNAL	1	22	0.726
cds.c121727_g1_i4|m.58329	SignalP-4.1	SIGNAL	1	22	0.726
cds.c121739_g1_i3|m.58385	SignalP-4.1	SIGNAL	1	29	0.831
cds.c121743_g1_i2|m.58397	SignalP-4.1	SIGNAL	1	35	0.703
cds.c121743_g1_i4|m.58398	SignalP-4.1	SIGNAL	1	35	0.705
cds.c121743_g1_i5|m.58399	SignalP-4.1	SIGNAL	1	35	0.705
cds.c121752_g1_i1|m.58416	SignalP-4.1	SIGNAL	1	25	0.814
cds.c121765_g1_i4|m.58473	SignalP-4.1	SIGNAL	1	33	0.465
cds.c121768_g1_i1|m.58480	SignalP-4.1	SIGNAL	1	23	0.761
cds.c121768_g1_i2|m.58482	SignalP-4.1	SIGNAL	1	23	0.761
cds.c121768_g1_i3|m.58484	SignalP-4.1	SIGNAL	1	23	0.761
cds.c121768_g1_i4|m.58487	SignalP-4.1	SIGNAL	1	23	0.761
cds.c121774_g1_i2|m.58518	SignalP-4.1	SIGNAL	1	27	0.732
cds.c121794_g5_i1|m.58595	SignalP-4.1	SIGNAL	1	23	0.819
cds.c121806_g1_i1|m.58682	SignalP-4.1	SIGNAL	1	19	0.707
cds.c121817_g1_i1|m.58721	SignalP-4.1	SIGNAL	1	20	0.755
cds.c121843_g1_i1|m.58830	SignalP-4.1	SIGNAL	1	32	0.673
cds.c121847_g1_i1|m.58845	SignalP-4.1	SIGNAL	1	23	0.532
cds.c121853_g1_i1|m.58864	SignalP-4.1	SIGNAL	1	24	0.646
cds.c121854_g4_i1|m.58870	SignalP-4.1	SIGNAL	1	19	0.497
cds.c121854_g4_i2|m.58872	SignalP-4.1	SIGNAL	1	19	0.497
cds.c121864_g1_i2|m.58907	SignalP-4.1	SIGNAL	1	19	0.596
cds.c121867_g4_i1|m.58923	SignalP-4.1	SIGNAL	1	26	0.453
cds.c121867_g4_i2|m.58924	SignalP-4.1	SIGNAL	1	26	0.453
cds.c121880_g1_i1|m.58972	SignalP-4.1	SIGNAL	1	27	0.759
cds.c121880_g1_i2|m.58974	SignalP-4.1	SIGNAL	1	27	0.759
cds.c121902_g3_i1|m.59034	SignalP-4.1	SIGNAL	1	21	0.937
cds.c121902_g3_i2|m.59038	SignalP-4.1	SIGNAL	1	21	0.937
cds.c121913_g1_i1|m.59070	SignalP-4.1	SIGNAL	1	10	0.519
cds.c121922_g1_i1|m.59098	SignalP-4.1	SIGNAL	1	17	0.863
cds.c121922_g1_i2|m.59099	SignalP-4.1	SIGNAL	1	17	0.863
cds.c121929_g2_i1|m.59132	SignalP-4.1	SIGNAL	1	33	0.505
cds.c121929_g2_i2|m.59137	SignalP-4.1	SIGNAL	1	33	0.505
cds.c121929_g2_i5|m.59150	SignalP-4.1	SIGNAL	1	33	0.505
cds.c121948_g2_i1|m.59248	SignalP-4.1	SIGNAL	1	29	0.731
cds.c121967_g1_i1|m.59343	SignalP-4.1	SIGNAL	1	28	0.591
cds.c121986_g7_i3|m.59397	SignalP-4.1	SIGNAL	1	22	0.519
cds.c121987_g1_i1|m.59398	SignalP-4.1	SIGNAL	1	18	0.677
cds.c122001_g4_i1|m.59449	SignalP-4.1	SIGNAL	1	27	0.799
cds.c122001_g4_i2|m.59452	SignalP-4.1	SIGNAL	1	27	0.799
cds.c122001_g6_i1|m.59455	SignalP-4.1	SIGNAL	1	19	0.913
cds.c122004_g1_i3|m.59485	SignalP-4.1	SIGNAL	1	18	0.549
cds.c122010_g1_i1|m.59497	SignalP-4.1	SIGNAL	1	23	0.646
cds.c122010_g1_i2|m.59501	SignalP-4.1	SIGNAL	1	23	0.646
cds.c122010_g1_i3|m.59504	SignalP-4.1	SIGNAL	1	23	0.646
cds.c122011_g3_i1|m.59507	SignalP-4.1	SIGNAL	1	22	0.692
cds.c122019_g1_i1|m.59539	SignalP-4.1	SIGNAL	1	21	0.831
cds.c122022_g1_i3|m.59563	SignalP-4.1	SIGNAL	1	21	0.645
cds.c122030_g1_i1|m.59585	SignalP-4.1	SIGNAL	1	28	0.878
cds.c122030_g1_i2|m.59588	SignalP-4.1	SIGNAL	1	28	0.878
cds.c122049_g8_i1|m.59650	SignalP-4.1	SIGNAL	1	23	0.756
cds.c122049_g8_i3|m.59654	SignalP-4.1	SIGNAL	1	23	0.756
cds.c122049_g8_i4|m.59655	SignalP-4.1	SIGNAL	1	23	0.756
cds.c122068_g1_i1|m.59737	SignalP-4.1	SIGNAL	1	19	0.539
cds.c122091_g1_i4|m.59794	SignalP-4.1	SIGNAL	1	21	0.688
cds.c122094_g2_i1|m.59797	SignalP-4.1	SIGNAL	1	29	0.528
cds.c122094_g2_i2|m.59799	SignalP-4.1	SIGNAL	1	29	0.528
cds.c122094_g2_i3|m.59801	SignalP-4.1	SIGNAL	1	29	0.528
cds.c122121_g2_i1|m.59930	SignalP-4.1	SIGNAL	1	26	0.601
cds.c122127_g1_i1|m.59950	SignalP-4.1	SIGNAL	1	16	0.503
cds.c122147_g1_i1|m.60076	SignalP-4.1	SIGNAL	1	22	0.859
cds.c122168_g1_i1|m.60182	SignalP-4.1	SIGNAL	1	26	0.464
cds.c122192_g2_i1|m.60291	SignalP-4.1	SIGNAL	1	43	0.603
cds.c122192_g2_i2|m.60292	SignalP-4.1	SIGNAL	1	43	0.603
cds.c122192_g2_i3|m.60295	SignalP-4.1	SIGNAL	1	43	0.603
cds.c122192_g2_i5|m.60298	SignalP-4.1	SIGNAL	1	43	0.603
cds.c122192_g2_i6|m.60300	SignalP-4.1	SIGNAL	1	43	0.603
cds.c122192_g2_i7|m.60302	SignalP-4.1	SIGNAL	1	43	0.603
cds.c122192_g2_i8|m.60305	SignalP-4.1	SIGNAL	1	43	0.603
cds.c122232_g2_i6|m.60586	SignalP-4.1	SIGNAL	1	18	0.481
cds.c122251_g1_i1|m.60704	SignalP-4.1	SIGNAL	1	16	0.69
cds.c122251_g2_i3|m.60711	SignalP-4.1	SIGNAL	1	19	0.735
cds.c122251_g2_i4|m.60713	SignalP-4.1	SIGNAL	1	20	0.786
cds.c122261_g1_i1|m.60793	SignalP-4.1	SIGNAL	1	28	0.762
cds.c122261_g1_i2|m.60800	SignalP-4.1	SIGNAL	1	28	0.762
cds.c122261_g1_i3|m.60806	SignalP-4.1	SIGNAL	1	28	0.762
cds.c122261_g1_i4|m.60813	SignalP-4.1	SIGNAL	1	28	0.762
cds.c122261_g1_i6|m.60820	SignalP-4.1	SIGNAL	1	28	0.762
cds.c122279_g1_i1|m.60899	SignalP-4.1	SIGNAL	1	27	0.523
cds.c122279_g1_i11|m.60914	SignalP-4.1	SIGNAL	1	27	0.523
cds.c122279_g1_i3|m.60901	SignalP-4.1	SIGNAL	1	27	0.523
cds.c122279_g1_i7|m.60909	SignalP-4.1	SIGNAL	1	27	0.523
cds.c122279_g1_i9|m.60912	SignalP-4.1	SIGNAL	1	27	0.523
cds.c122281_g1_i1|m.60917	SignalP-4.1	SIGNAL	1	24	0.5
cds.c122281_g1_i3|m.60918	SignalP-4.1	SIGNAL	1	24	0.5
cds.c122282_g1_i1|m.60920	SignalP-4.1	SIGNAL	1	32	0.72
cds.c122284_g7_i1|m.60941	SignalP-4.1	SIGNAL	1	26	0.737
cds.c122284_g7_i3|m.60944	SignalP-4.1	SIGNAL	1	26	0.737
cds.c122284_g7_i4|m.60946	SignalP-4.1	SIGNAL	1	26	0.737
cds.c122284_g7_i5|m.60949	SignalP-4.1	SIGNAL	1	26	0.737
cds.c122284_g7_i6|m.60951	SignalP-4.1	SIGNAL	1	26	0.737
cds.c122289_g1_i2|m.60979	SignalP-4.1	SIGNAL	1	40	0.482
cds.c122295_g3_i1|m.61002	SignalP-4.1	SIGNAL	1	29	0.634
cds.c122307_g1_i1|m.61054	SignalP-4.1	SIGNAL	1	18	0.751
cds.c122307_g1_i2|m.61056	SignalP-4.1	SIGNAL	1	18	0.751
cds.c122311_g2_i1|m.61069	SignalP-4.1	SIGNAL	1	24	0.653
cds.c122311_g2_i2|m.61071	SignalP-4.1	SIGNAL	1	24	0.653
cds.c122312_g1_i1|m.61073	SignalP-4.1	SIGNAL	1	11	0.64
cds.c122312_g1_i2|m.61075	SignalP-4.1	SIGNAL	1	11	0.64
cds.c122312_g1_i4|m.61077	SignalP-4.1	SIGNAL	1	11	0.64
cds.c122324_g4_i1|m.61148	SignalP-4.1	SIGNAL	1	20	0.86
cds.c122324_g4_i2|m.61151	SignalP-4.1	SIGNAL	1	20	0.86
cds.c122325_g1_i1|m.61158	SignalP-4.1	SIGNAL	1	21	0.709
cds.c122340_g3_i1|m.61213	SignalP-4.1	SIGNAL	1	24	0.783
cds.c122352_g1_i1|m.61297	SignalP-4.1	SIGNAL	1	27	0.465
cds.c122384_g1_i1|m.61417	SignalP-4.1	SIGNAL	1	21	0.858
cds.c122389_g4_i2|m.61432	SignalP-4.1	SIGNAL	1	20	0.817
cds.c122389_g4_i3|m.61434	SignalP-4.1	SIGNAL	1	20	0.817
cds.c122389_g4_i5|m.61439	SignalP-4.1	SIGNAL	1	20	0.817
cds.c122391_g1_i1|m.61447	SignalP-4.1	SIGNAL	1	41	0.49
cds.c122398_g1_i1|m.61481	SignalP-4.1	SIGNAL	1	30	0.616
cds.c122418_g3_i4|m.61514	SignalP-4.1	SIGNAL	1	31	0.84
cds.c122418_g3_i5|m.61517	SignalP-4.1	SIGNAL	1	31	0.84
cds.c122420_g3_i3|m.61556	SignalP-4.1	SIGNAL	1	21	0.503
cds.c122423_g5_i11|m.61585	SignalP-4.1	SIGNAL	1	21	0.57
cds.c122432_g2_i1|m.61651	SignalP-4.1	SIGNAL	1	21	0.457
cds.c122437_g1_i1|m.61659	SignalP-4.1	SIGNAL	1	29	0.616
cds.c122437_g1_i2|m.61661	SignalP-4.1	SIGNAL	1	29	0.616
cds.c122461_g2_i1|m.61758	SignalP-4.1	SIGNAL	1	25	0.91
cds.c122461_g2_i2|m.61760	SignalP-4.1	SIGNAL	1	25	0.91
cds.c122462_g2_i1|m.61763	SignalP-4.1	SIGNAL	1	24	0.863
cds.c122465_g1_i1|m.61770	SignalP-4.1	SIGNAL	1	25	0.756
cds.c122480_g3_i1|m.61806	SignalP-4.1	SIGNAL	1	28	0.48
cds.c122481_g2_i1|m.61807	SignalP-4.1	SIGNAL	1	21	0.89
cds.c122491_g1_i3|m.61877	SignalP-4.1	SIGNAL	1	20	0.666
cds.c122496_g1_i1|m.61895	SignalP-4.1	SIGNAL	1	21	0.862
cds.c122498_g1_i1|m.61902	SignalP-4.1	SIGNAL	1	17	0.648
cds.c122498_g1_i2|m.61904	SignalP-4.1	SIGNAL	1	17	0.648
cds.c122505_g1_i1|m.61920	SignalP-4.1	SIGNAL	1	35	0.537
cds.c122506_g1_i1|m.61929	SignalP-4.1	SIGNAL	1	20	0.467
cds.c122507_g1_i1|m.61930	SignalP-4.1	SIGNAL	1	26	0.9
cds.c122528_g1_i1|m.62041	SignalP-4.1	SIGNAL	1	40	0.501
cds.c122529_g1_i1|m.62044	SignalP-4.1	SIGNAL	1	22	0.655
cds.c122529_g1_i2|m.62045	SignalP-4.1	SIGNAL	1	22	0.655
cds.c122552_g1_i1|m.62142	SignalP-4.1	SIGNAL	1	27	0.667
cds.c122563_g1_i1|m.62207	SignalP-4.1	SIGNAL	1	14	0.521
cds.c122563_g1_i2|m.62210	SignalP-4.1	SIGNAL	1	14	0.521
cds.c122621_g1_i1|m.62443	SignalP-4.1	SIGNAL	1	19	0.901
cds.c122623_g1_i1|m.62449	SignalP-4.1	SIGNAL	1	21	0.535
cds.c122623_g1_i2|m.62452	SignalP-4.1	SIGNAL	1	21	0.535
cds.c122623_g1_i5|m.62455	SignalP-4.1	SIGNAL	1	21	0.535
cds.c122632_g1_i1|m.62536	SignalP-4.1	SIGNAL	1	18	0.894
cds.c122632_g1_i2|m.62539	SignalP-4.1	SIGNAL	1	18	0.894
cds.c122646_g1_i2|m.62598	SignalP-4.1	SIGNAL	1	30	0.569
cds.c122652_g2_i1|m.62638	SignalP-4.1	SIGNAL	1	23	0.735
cds.c122652_g2_i2|m.62641	SignalP-4.1	SIGNAL	1	23	0.735
cds.c122652_g2_i3|m.62644	SignalP-4.1	SIGNAL	1	23	0.735
cds.c122660_g1_i1|m.62675	SignalP-4.1	SIGNAL	1	27	0.87
cds.c122660_g1_i3|m.62676	SignalP-4.1	SIGNAL	1	27	0.87
cds.c122660_g1_i4|m.62677	SignalP-4.1	SIGNAL	1	27	0.87
cds.c122672_g5_i1|m.62699	SignalP-4.1	SIGNAL	1	17	0.671
cds.c122678_g1_i1|m.62734	SignalP-4.1	SIGNAL	1	19	0.813
cds.c122687_g1_i1|m.62764	SignalP-4.1	SIGNAL	1	16	0.895
cds.c122712_g2_i2|m.62912	SignalP-4.1	SIGNAL	1	27	0.644
cds.c122725_g1_i1|m.63045	SignalP-4.1	SIGNAL	1	21	0.535
cds.c122743_g1_i1|m.63140	SignalP-4.1	SIGNAL	1	48	0.544
cds.c122747_g1_i1|m.63164	SignalP-4.1	SIGNAL	1	18	0.46
cds.c122759_g1_i1|m.63192	SignalP-4.1	SIGNAL	1	19	0.665
cds.c122759_g1_i2|m.63195	SignalP-4.1	SIGNAL	1	19	0.665
cds.c122769_g1_i1|m.63233	SignalP-4.1	SIGNAL	1	39	0.818
cds.c122770_g1_i1|m.63235	SignalP-4.1	SIGNAL	1	23	0.708
cds.c122770_g1_i2|m.63238	SignalP-4.1	SIGNAL	1	23	0.708
cds.c122804_g3_i1|m.63418	SignalP-4.1	SIGNAL	1	37	0.655
cds.c122804_g3_i3|m.63429	SignalP-4.1	SIGNAL	1	37	0.655
cds.c122844_g4_i1|m.63647	SignalP-4.1	SIGNAL	1	20	0.624
cds.c122845_g1_i1|m.63648	SignalP-4.1	SIGNAL	1	23	0.92
cds.c122865_g1_i1|m.63711	SignalP-4.1	SIGNAL	1	22	0.841
cds.c122868_g1_i1|m.63734	SignalP-4.1	SIGNAL	1	27	0.922
cds.c122882_g4_i1|m.63796	SignalP-4.1	SIGNAL	1	30	0.89
cds.c122912_g3_i1|m.63952	SignalP-4.1	SIGNAL	1	19	0.752
cds.c122914_g1_i2|m.63958	SignalP-4.1	SIGNAL	1	22	0.767
cds.c122944_g1_i1|m.64103	SignalP-4.1	SIGNAL	1	12	0.68
cds.c122944_g1_i2|m.64106	SignalP-4.1	SIGNAL	1	12	0.689
cds.c122959_g1_i1|m.64173	SignalP-4.1	SIGNAL	1	14	0.558
cds.c122959_g1_i2|m.64176	SignalP-4.1	SIGNAL	1	14	0.558
cds.c122982_g2_i1|m.64315	SignalP-4.1	SIGNAL	1	17	0.712
cds.c123014_g1_i1|m.64522	SignalP-4.1	SIGNAL	1	50	0.462
cds.c123023_g1_i1|m.64563	SignalP-4.1	SIGNAL	1	47	0.668
cds.c123024_g1_i2|m.64584	SignalP-4.1	SIGNAL	1	20	0.854
cds.c123024_g1_i3|m.64586	SignalP-4.1	SIGNAL	1	18	0.457
cds.c123024_g1_i4|m.64588	SignalP-4.1	SIGNAL	1	20	0.854
cds.c123024_g1_i5|m.64590	SignalP-4.1	SIGNAL	1	20	0.854
cds.c123031_g1_i1|m.64610	SignalP-4.1	SIGNAL	1	22	0.905
cds.c123040_g1_i1|m.64656	SignalP-4.1	SIGNAL	1	22	0.617
cds.c123040_g1_i2|m.64659	SignalP-4.1	SIGNAL	1	22	0.801
cds.c123043_g2_i1|m.64669	SignalP-4.1	SIGNAL	1	19	0.849
cds.c123043_g2_i3|m.64675	SignalP-4.1	SIGNAL	1	17	0.717
cds.c123063_g2_i1|m.64819	SignalP-4.1	SIGNAL	1	20	0.754
cds.c123063_g3_i1|m.64820	SignalP-4.1	SIGNAL	1	20	0.652
cds.c123082_g1_i1|m.64942	SignalP-4.1	SIGNAL	1	28	0.509
cds.c123082_g1_i2|m.64944	SignalP-4.1	SIGNAL	1	28	0.509
cds.c123082_g1_i3|m.64946	SignalP-4.1	SIGNAL	1	28	0.509
cds.c123098_g1_i1|m.65051	SignalP-4.1	SIGNAL	1	22	0.892
cds.c123099_g1_i1|m.65058	SignalP-4.1	SIGNAL	1	15	0.642
cds.c123117_g1_i1|m.65130	SignalP-4.1	SIGNAL	1	25	0.919
cds.c123117_g1_i2|m.65136	SignalP-4.1	SIGNAL	1	25	0.919
cds.c123117_g1_i3|m.65140	SignalP-4.1	SIGNAL	1	25	0.919
cds.c123126_g2_i3|m.65166	SignalP-4.1	SIGNAL	1	21	0.786
cds.c123141_g1_i1|m.65299	SignalP-4.1	SIGNAL	1	19	0.878
cds.c123149_g3_i2|m.65327	SignalP-4.1	SIGNAL	1	15	0.452
cds.c123152_g1_i1|m.65340	SignalP-4.1	SIGNAL	1	19	0.796
cds.c123152_g1_i2|m.65342	SignalP-4.1	SIGNAL	1	19	0.796
cds.c123167_g2_i1|m.65394	SignalP-4.1	SIGNAL	1	15	0.817
cds.c123168_g1_i1|m.65402	SignalP-4.1	SIGNAL	1	29	0.673
cds.c123168_g1_i2|m.65405	SignalP-4.1	SIGNAL	1	29	0.673
cds.c123178_g2_i3|m.65462	SignalP-4.1	SIGNAL	1	33	0.66
cds.c123184_g1_i1|m.65509	SignalP-4.1	SIGNAL	1	18	0.904
cds.c123192_g1_i1|m.65536	SignalP-4.1	SIGNAL	1	18	0.779
cds.c123199_g1_i1|m.65594	SignalP-4.1	SIGNAL	1	40	0.636
cds.c123199_g1_i2|m.65597	SignalP-4.1	SIGNAL	1	40	0.636
cds.c123199_g1_i5|m.65605	SignalP-4.1	SIGNAL	1	40	0.636
cds.c123206_g2_i1|m.65642	SignalP-4.1	SIGNAL	1	23	0.911
cds.c123211_g1_i1|m.65649	SignalP-4.1	SIGNAL	1	21	0.84
cds.c123212_g1_i1|m.65653	SignalP-4.1	SIGNAL	1	21	0.872
cds.c123220_g2_i1|m.65663	SignalP-4.1	SIGNAL	1	18	0.552
cds.c123227_g1_i1|m.65677	SignalP-4.1	SIGNAL	1	21	0.82
cds.c123258_g1_i1|m.65926	SignalP-4.1	SIGNAL	1	24	0.655
cds.c123258_g1_i3|m.65928	SignalP-4.1	SIGNAL	1	24	0.655
cds.c123262_g3_i1|m.65945	SignalP-4.1	SIGNAL	1	25	0.812
cds.c123264_g1_i1|m.65985	SignalP-4.1	SIGNAL	1	17	0.797
cds.c123264_g1_i3|m.65988	SignalP-4.1	SIGNAL	1	17	0.797
cds.c123289_g1_i4|m.66085	SignalP-4.1	SIGNAL	1	25	0.775
cds.c123320_g1_i1|m.66214	SignalP-4.1	SIGNAL	1	22	0.775
cds.c123358_g2_i1|m.66378	SignalP-4.1	SIGNAL	1	27	0.757
cds.c123362_g1_i1|m.66383	SignalP-4.1	SIGNAL	1	22	0.769
cds.c123364_g1_i1|m.66388	SignalP-4.1	SIGNAL	1	18	0.814
cds.c123382_g1_i1|m.66486	SignalP-4.1	SIGNAL	1	32	0.75
cds.c123382_g1_i4|m.66488	SignalP-4.1	SIGNAL	1	32	0.75
cds.c123385_g1_i5|m.66524	SignalP-4.1	SIGNAL	1	25	0.627
cds.c123397_g1_i1|m.66559	SignalP-4.1	SIGNAL	1	22	0.711
cds.c123398_g1_i1|m.66564	SignalP-4.1	SIGNAL	1	25	0.751
cds.c123398_g1_i2|m.66566	SignalP-4.1	SIGNAL	1	25	0.751
cds.c123413_g1_i2|m.66645	SignalP-4.1	SIGNAL	1	18	0.894
cds.c123413_g1_i3|m.66646	SignalP-4.1	SIGNAL	1	38	0.753
cds.c123413_g1_i4|m.66648	SignalP-4.1	SIGNAL	1	52	0.555
cds.c123413_g1_i6|m.66653	SignalP-4.1	SIGNAL	1	40	0.854
cds.c123413_g1_i7|m.66655	SignalP-4.1	SIGNAL	1	18	0.894
cds.c123448_g1_i1|m.66810	SignalP-4.1	SIGNAL	1	16	0.836
cds.c123448_g1_i2|m.66811	SignalP-4.1	SIGNAL	1	16	0.836
cds.c123449_g1_i2|m.66817	SignalP-4.1	SIGNAL	1	28	0.674
cds.c123486_g1_i1|m.66999	SignalP-4.1	SIGNAL	1	16	0.666
cds.c123499_g1_i3|m.67051	SignalP-4.1	SIGNAL	1	22	0.555
cds.c123508_g1_i1|m.67098	SignalP-4.1	SIGNAL	1	16	0.889
cds.c123514_g1_i1|m.67119	SignalP-4.1	SIGNAL	1	25	0.675
cds.c123514_g1_i11|m.67143	SignalP-4.1	SIGNAL	1	29	0.704
cds.c123514_g1_i2|m.67122	SignalP-4.1	SIGNAL	1	27	0.59
cds.c123514_g1_i3|m.67123	SignalP-4.1	SIGNAL	1	29	0.704
cds.c123514_g1_i4|m.67126	SignalP-4.1	SIGNAL	1	27	0.591
cds.c123514_g1_i5|m.67128	SignalP-4.1	SIGNAL	1	29	0.704
cds.c123514_g1_i6|m.67131	SignalP-4.1	SIGNAL	1	27	0.591
cds.c123514_g1_i7|m.67133	SignalP-4.1	SIGNAL	1	29	0.704
cds.c123514_g1_i8|m.67135	SignalP-4.1	SIGNAL	1	25	0.675
cds.c123514_g1_i9|m.67139	SignalP-4.1	SIGNAL	1	29	0.704
cds.c123519_g1_i1|m.67158	SignalP-4.1	SIGNAL	1	22	0.916
cds.c123519_g1_i2|m.67161	SignalP-4.1	SIGNAL	1	22	0.916
cds.c123527_g1_i1|m.67209	SignalP-4.1	SIGNAL	1	44	0.61
cds.c123572_g1_i1|m.67503	SignalP-4.1	SIGNAL	1	25	0.512
cds.c123587_g1_i1|m.67562	SignalP-4.1	SIGNAL	1	23	0.795
cds.c123616_g3_i1|m.67716	SignalP-4.1	SIGNAL	1	17	0.525
cds.c123618_g2_i1|m.67720	SignalP-4.1	SIGNAL	1	20	0.708
cds.c123618_g2_i2|m.67724	SignalP-4.1	SIGNAL	1	20	0.708
cds.c123646_g1_i1|m.67881	SignalP-4.1	SIGNAL	1	19	0.656
cds.c123646_g1_i2|m.67889	SignalP-4.1	SIGNAL	1	19	0.656
cds.c123675_g3_i4|m.68065	SignalP-4.1	SIGNAL	1	43	0.779
cds.c123675_g3_i5|m.68072	SignalP-4.1	SIGNAL	1	43	0.779
cds.c123675_g3_i5|m.68073	SignalP-4.1	SIGNAL	1	21	0.466
cds.c123689_g1_i5|m.68169	SignalP-4.1	SIGNAL	1	23	0.543
cds.c123709_g2_i2|m.68298	SignalP-4.1	SIGNAL	1	17	0.694
cds.c123711_g1_i1|m.68304	SignalP-4.1	SIGNAL	1	26	0.558
cds.c123726_g1_i1|m.68362	SignalP-4.1	SIGNAL	1	20	0.856
cds.c123734_g1_i1|m.68385	SignalP-4.1	SIGNAL	1	21	0.924
cds.c123749_g1_i1|m.68470	SignalP-4.1	SIGNAL	1	21	0.782
cds.c123749_g1_i2|m.68473	SignalP-4.1	SIGNAL	1	21	0.782
cds.c123751_g1_i1|m.68482	SignalP-4.1	SIGNAL	1	28	0.672
cds.c123751_g1_i2|m.68491	SignalP-4.1	SIGNAL	1	28	0.672
cds.c123755_g1_i1|m.68508	SignalP-4.1	SIGNAL	1	27	0.864
cds.c123767_g2_i1|m.68546	SignalP-4.1	SIGNAL	1	18	0.648
cds.c123767_g2_i3|m.68547	SignalP-4.1	SIGNAL	1	18	0.648
cds.c123770_g2_i4|m.68601	SignalP-4.1	SIGNAL	1	18	0.692
cds.c123784_g1_i1|m.68643	SignalP-4.1	SIGNAL	1	18	0.617
cds.c123787_g1_i1|m.68654	SignalP-4.1	SIGNAL	1	22	0.894
cds.c123787_g1_i2|m.68658	SignalP-4.1	SIGNAL	1	22	0.909
cds.c123788_g1_i2|m.68663	SignalP-4.1	SIGNAL	1	18	0.791
cds.c123788_g1_i4|m.68666	SignalP-4.1	SIGNAL	1	18	0.791
cds.c123789_g1_i1|m.68667	SignalP-4.1	SIGNAL	1	33	0.646
cds.c123789_g1_i2|m.68670	SignalP-4.1	SIGNAL	1	33	0.646
cds.c123789_g1_i3|m.68673	SignalP-4.1	SIGNAL	1	40	0.459
cds.c123789_g1_i5|m.68677	SignalP-4.1	SIGNAL	1	33	0.646
cds.c123795_g2_i1|m.68707	SignalP-4.1	SIGNAL	1	20	0.926
cds.c123821_g1_i5|m.68860	SignalP-4.1	SIGNAL	1	17	0.677
cds.c123846_g1_i1|m.68968	SignalP-4.1	SIGNAL	1	18	0.827
cds.c123848_g1_i1|m.68972	SignalP-4.1	SIGNAL	1	19	0.787
cds.c123859_g1_i1|m.69020	SignalP-4.1	SIGNAL	1	22	0.865
cds.c123859_g1_i2|m.69021	SignalP-4.1	SIGNAL	1	22	0.865
cds.c123866_g3_i1|m.69076	SignalP-4.1	SIGNAL	1	26	0.755
cds.c123867_g1_i1|m.69078	SignalP-4.1	SIGNAL	1	40	0.591
cds.c123877_g1_i1|m.69115	SignalP-4.1	SIGNAL	1	23	0.728
cds.c123877_g1_i2|m.69119	SignalP-4.1	SIGNAL	1	23	0.728
cds.c123881_g3_i1|m.69138	SignalP-4.1	SIGNAL	1	17	0.587
cds.c123882_g2_i1|m.69162	SignalP-4.1	SIGNAL	1	11	0.713
cds.c123884_g3_i4|m.69182	SignalP-4.1	SIGNAL	1	16	0.64
cds.c123884_g3_i7|m.69186	SignalP-4.1	SIGNAL	1	16	0.64
cds.c123885_g1_i1|m.69193	SignalP-4.1	SIGNAL	1	15	0.552
cds.c123885_g1_i2|m.69197	SignalP-4.1	SIGNAL	1	15	0.552
cds.c123885_g1_i4|m.69199	SignalP-4.1	SIGNAL	1	15	0.552
cds.c123885_g1_i5|m.69202	SignalP-4.1	SIGNAL	1	15	0.552
cds.c123903_g2_i4|m.69263	SignalP-4.1	SIGNAL	1	24	0.538
cds.c123913_g2_i1|m.69299	SignalP-4.1	SIGNAL	1	28	0.87
cds.c123936_g3_i2|m.69499	SignalP-4.1	SIGNAL	1	40	0.455
cds.c123962_g1_i1|m.69650	SignalP-4.1	SIGNAL	1	21	0.452
cds.c123966_g1_i1|m.69684	SignalP-4.1	SIGNAL	1	17	0.697
cds.c123969_g3_i1|m.69695	SignalP-4.1	SIGNAL	1	19	0.779
cds.c123969_g3_i2|m.69698	SignalP-4.1	SIGNAL	1	19	0.779
cds.c123979_g2_i1|m.69733	SignalP-4.1	SIGNAL	1	18	0.795
cds.c123979_g2_i2|m.69736	SignalP-4.1	SIGNAL	1	18	0.795
cds.c123979_g2_i3|m.69741	SignalP-4.1	SIGNAL	1	18	0.795
cds.c123984_g2_i1|m.69762	SignalP-4.1	SIGNAL	1	25	0.807
cds.c123984_g2_i2|m.69765	SignalP-4.1	SIGNAL	1	25	0.807
cds.c123984_g2_i4|m.69773	SignalP-4.1	SIGNAL	1	25	0.807
cds.c124008_g1_i1|m.69902	SignalP-4.1	SIGNAL	1	19	0.799
cds.c124008_g1_i6|m.69913	SignalP-4.1	SIGNAL	1	19	0.799
cds.c124010_g1_i1|m.69916	SignalP-4.1	SIGNAL	1	18	0.766
cds.c124010_g1_i2|m.69919	SignalP-4.1	SIGNAL	1	18	0.766
cds.c124018_g1_i1|m.69967	SignalP-4.1	SIGNAL	1	21	0.645
cds.c124018_g1_i2|m.69971	SignalP-4.1	SIGNAL	1	21	0.645
cds.c124025_g2_i1|m.70011	SignalP-4.1	SIGNAL	1	20	0.827
cds.c124025_g2_i1|m.70008	SignalP-4.1	SIGNAL	1	25	0.869
cds.c124038_g1_i1|m.70074	SignalP-4.1	SIGNAL	1	34	0.766
cds.c124046_g1_i1|m.70111	SignalP-4.1	SIGNAL	1	21	0.814
cds.c124046_g1_i2|m.70116	SignalP-4.1	SIGNAL	1	21	0.814
cds.c124048_g1_i1|m.70129	SignalP-4.1	SIGNAL	1	16	0.81
cds.c124059_g2_i2|m.70214	SignalP-4.1	SIGNAL	1	28	0.478
cds.c124059_g2_i3|m.70219	SignalP-4.1	SIGNAL	1	28	0.478
cds.c124071_g1_i1|m.70319	SignalP-4.1	SIGNAL	1	22	0.843
cds.c124087_g1_i3|m.70470	SignalP-4.1	SIGNAL	1	24	0.527
cds.c124090_g1_i1|m.70476	SignalP-4.1	SIGNAL	1	22	0.73
cds.c124090_g1_i2|m.70477	SignalP-4.1	SIGNAL	1	22	0.73
cds.c124090_g1_i3|m.70478	SignalP-4.1	SIGNAL	1	22	0.73
cds.c124127_g1_i2|m.70666	SignalP-4.1	SIGNAL	1	27	0.89
cds.c124141_g1_i2|m.70752	SignalP-4.1	SIGNAL	1	20	0.593
cds.c124149_g2_i1|m.70802	SignalP-4.1	SIGNAL	1	32	0.806
cds.c124172_g1_i3|m.70931	SignalP-4.1	SIGNAL	1	33	0.454
cds.c124176_g2_i2|m.70942	SignalP-4.1	SIGNAL	1	21	0.61
cds.c124176_g2_i3|m.70950	SignalP-4.1	SIGNAL	1	21	0.61
cds.c124181_g3_i1|m.70988	SignalP-4.1	SIGNAL	1	39	0.582
cds.c124199_g1_i2|m.71124	SignalP-4.1	SIGNAL	1	20	0.77
cds.c124199_g1_i4|m.71127	SignalP-4.1	SIGNAL	1	20	0.77
cds.c124200_g1_i1|m.71128	SignalP-4.1	SIGNAL	1	18	0.522
cds.c124201_g1_i1|m.71133	SignalP-4.1	SIGNAL	1	29	0.833
cds.c124201_g1_i2|m.71135	SignalP-4.1	SIGNAL	1	29	0.833
cds.c124220_g1_i3|m.71229	SignalP-4.1	SIGNAL	1	20	0.591
cds.c124221_g1_i1|m.71231	SignalP-4.1	SIGNAL	1	22	0.548
cds.c124246_g1_i1|m.71376	SignalP-4.1	SIGNAL	1	22	0.811
cds.c124285_g1_i1|m.71633	SignalP-4.1	SIGNAL	1	26	0.764
cds.c124285_g1_i2|m.71638	SignalP-4.1	SIGNAL	1	26	0.764
cds.c124285_g1_i6|m.71647	SignalP-4.1	SIGNAL	1	26	0.764
cds.c124285_g1_i7|m.71650	SignalP-4.1	SIGNAL	1	26	0.764
cds.c124298_g2_i1|m.71708	SignalP-4.1	SIGNAL	1	27	0.473
cds.c124298_g2_i2|m.71711	SignalP-4.1	SIGNAL	1	27	0.473
cds.c124298_g2_i3|m.71714	SignalP-4.1	SIGNAL	1	27	0.473
cds.c124298_g2_i4|m.71717	SignalP-4.1	SIGNAL	1	27	0.473
cds.c124298_g2_i5|m.71720	SignalP-4.1	SIGNAL	1	27	0.473
cds.c124298_g2_i6|m.71723	SignalP-4.1	SIGNAL	1	27	0.473
cds.c124303_g1_i1|m.71745	SignalP-4.1	SIGNAL	1	37	0.694
cds.c124306_g1_i2|m.71754	SignalP-4.1	SIGNAL	1	23	0.689
cds.c124318_g1_i6|m.71799	SignalP-4.1	SIGNAL	1	21	0.667
cds.c124322_g1_i2|m.71813	SignalP-4.1	SIGNAL	1	23	0.83
cds.c124322_g1_i2|m.71812	SignalP-4.1	SIGNAL	1	27	0.888
cds.c124322_g1_i4|m.71818	SignalP-4.1	SIGNAL	1	27	0.888
cds.c124322_g1_i4|m.71819	SignalP-4.1	SIGNAL	1	23	0.83
cds.c124388_g1_i1|m.72216	SignalP-4.1	SIGNAL	1	32	0.67
cds.c124391_g3_i2|m.72262	SignalP-4.1	SIGNAL	1	22	0.728
cds.c124401_g1_i1|m.72336	SignalP-4.1	SIGNAL	1	19	0.606
cds.c124416_g2_i3|m.72410	SignalP-4.1	SIGNAL	1	17	0.648
cds.c124436_g2_i5|m.72506	SignalP-4.1	SIGNAL	1	33	0.654
cds.c124455_g2_i1|m.72597	SignalP-4.1	SIGNAL	1	22	0.813
cds.c124464_g1_i1|m.72636	SignalP-4.1	SIGNAL	1	26	0.813
cds.c124464_g1_i2|m.72638	SignalP-4.1	SIGNAL	1	26	0.824
cds.c124479_g1_i1|m.72700	SignalP-4.1	SIGNAL	1	19	0.821
cds.c124483_g3_i1|m.72736	SignalP-4.1	SIGNAL	1	26	0.881
cds.c124506_g2_i1|m.72869	SignalP-4.1	SIGNAL	1	22	0.606
cds.c124506_g2_i4|m.72880	SignalP-4.1	SIGNAL	1	22	0.606
cds.c124506_g2_i6|m.72883	SignalP-4.1	SIGNAL	1	22	0.606
cds.c124506_g2_i7|m.72885	SignalP-4.1	SIGNAL	1	22	0.606
cds.c124516_g1_i10|m.72973	SignalP-4.1	SIGNAL	1	18	0.667
cds.c124537_g1_i1|m.73090	SignalP-4.1	SIGNAL	1	20	0.753
cds.c124545_g1_i2|m.73136	SignalP-4.1	SIGNAL	1	21	0.719
cds.c124550_g1_i1|m.73163	SignalP-4.1	SIGNAL	1	24	0.705
cds.c124580_g4_i1|m.73386	SignalP-4.1	SIGNAL	1	30	0.5
cds.c124597_g2_i1|m.73472	SignalP-4.1	SIGNAL	1	27	0.55
cds.c124597_g2_i2|m.73479	SignalP-4.1	SIGNAL	1	27	0.55
cds.c124600_g2_i3|m.73498	SignalP-4.1	SIGNAL	1	20	0.618
cds.c124602_g1_i6|m.73522	SignalP-4.1	SIGNAL	1	30	0.59
cds.c124608_g1_i1|m.73573	SignalP-4.1	SIGNAL	1	21	0.686
cds.c124608_g1_i3|m.73581	SignalP-4.1	SIGNAL	1	21	0.686
cds.c124614_g1_i5|m.73633	SignalP-4.1	SIGNAL	1	17	0.558
cds.c124627_g1_i1|m.73802	SignalP-4.1	SIGNAL	1	23	0.735
cds.c124629_g1_i1|m.73806	SignalP-4.1	SIGNAL	1	23	0.697
cds.c124629_g1_i2|m.73809	SignalP-4.1	SIGNAL	1	23	0.697
cds.c124648_g1_i2|m.73943	SignalP-4.1	SIGNAL	1	18	0.828
cds.c124648_g1_i8|m.73952	SignalP-4.1	SIGNAL	1	18	0.828
cds.c124648_g1_i9|m.73956	SignalP-4.1	SIGNAL	1	18	0.828
cds.c124656_g3_i1|m.74065	SignalP-4.1	SIGNAL	1	24	0.652
cds.c124661_g3_i2|m.74099	SignalP-4.1	SIGNAL	1	23	0.892
cds.c124661_g3_i5|m.74104	SignalP-4.1	SIGNAL	1	23	0.892
cds.c124665_g1_i1|m.74118	SignalP-4.1	SIGNAL	1	24	0.463
cds.c124694_g1_i1|m.74298	SignalP-4.1	SIGNAL	1	19	0.77
cds.c124713_g1_i1|m.74424	SignalP-4.1	SIGNAL	1	17	0.885
cds.c124713_g1_i2|m.74427	SignalP-4.1	SIGNAL	1	17	0.885
cds.c124731_g1_i1|m.74527	SignalP-4.1	SIGNAL	1	28	0.743
cds.c124731_g1_i2|m.74529	SignalP-4.1	SIGNAL	1	26	0.835
cds.c124737_g1_i4|m.74585	SignalP-4.1	SIGNAL	1	21	0.651
cds.c124739_g1_i2|m.74587	SignalP-4.1	SIGNAL	1	17	0.772
cds.c124739_g1_i3|m.74589	SignalP-4.1	SIGNAL	1	17	0.772
cds.c124739_g1_i4|m.74592	SignalP-4.1	SIGNAL	1	17	0.772
cds.c124739_g1_i5|m.74594	SignalP-4.1	SIGNAL	1	17	0.772
cds.c124745_g1_i1|m.74642	SignalP-4.1	SIGNAL	1	21	0.78
cds.c124752_g1_i1|m.74688	SignalP-4.1	SIGNAL	1	33	0.839
cds.c124752_g1_i2|m.74694	SignalP-4.1	SIGNAL	1	33	0.839
cds.c124763_g1_i1|m.74757	SignalP-4.1	SIGNAL	1	25	0.649
cds.c124763_g1_i2|m.74760	SignalP-4.1	SIGNAL	1	25	0.649
cds.c124767_g1_i2|m.74779	SignalP-4.1	SIGNAL	1	23	0.56
cds.c124776_g2_i2|m.74845	SignalP-4.1	SIGNAL	1	15	0.482
cds.c124776_g2_i5|m.74857	SignalP-4.1	SIGNAL	1	27	0.518
cds.c12477_g2_i1|m.1906	SignalP-4.1	SIGNAL	1	20	0.926
cds.c124786_g2_i1|m.74972	SignalP-4.1	SIGNAL	1	25	0.818
cds.c124789_g1_i1|m.75004	SignalP-4.1	SIGNAL	1	23	0.694
cds.c124810_g1_i1|m.75127	SignalP-4.1	SIGNAL	1	22	0.897
cds.c124810_g1_i2|m.75131	SignalP-4.1	SIGNAL	1	22	0.902
cds.c124821_g1_i2|m.75204	SignalP-4.1	SIGNAL	1	21	0.622
cds.c124835_g1_i1|m.75376	SignalP-4.1	SIGNAL	1	32	0.731
cds.c124835_g1_i3|m.75377	SignalP-4.1	SIGNAL	1	32	0.731
cds.c124835_g1_i4|m.75379	SignalP-4.1	SIGNAL	1	32	0.731
cds.c124843_g2_i3|m.75507	SignalP-4.1	SIGNAL	1	25	0.832
cds.c124848_g1_i1|m.75533	SignalP-4.1	SIGNAL	1	24	0.729
cds.c124858_g1_i1|m.75569	SignalP-4.1	SIGNAL	1	22	0.82
cds.c124858_g1_i4|m.75572	SignalP-4.1	SIGNAL	1	22	0.82
cds.c124866_g1_i1|m.75626	SignalP-4.1	SIGNAL	1	22	0.886
cds.c124872_g2_i2|m.75690	SignalP-4.1	SIGNAL	1	20	0.502
cds.c124882_g1_i1|m.75751	SignalP-4.1	SIGNAL	1	27	0.835
cds.c124882_g1_i2|m.75752	SignalP-4.1	SIGNAL	1	27	0.835
cds.c124896_g1_i2|m.75853	SignalP-4.1	SIGNAL	1	28	0.769
cds.c124901_g2_i3|m.75871	SignalP-4.1	SIGNAL	1	24	0.825
cds.c124908_g1_i1|m.75895	SignalP-4.1	SIGNAL	1	26	0.534
cds.c124928_g1_i1|m.75997	SignalP-4.1	SIGNAL	1	21	0.79
cds.c124928_g1_i2|m.76001	SignalP-4.1	SIGNAL	1	21	0.795
cds.c124933_g2_i12|m.76025	SignalP-4.1	SIGNAL	1	38	0.589
cds.c124933_g2_i13|m.76026	SignalP-4.1	SIGNAL	1	38	0.589
cds.c124933_g2_i14|m.76027	SignalP-4.1	SIGNAL	1	38	0.589
cds.c124933_g2_i3|m.76019	SignalP-4.1	SIGNAL	1	38	0.589
cds.c124933_g2_i4|m.76020	SignalP-4.1	SIGNAL	1	38	0.589
cds.c124933_g2_i5|m.76021	SignalP-4.1	SIGNAL	1	38	0.589
cds.c124933_g2_i7|m.76022	SignalP-4.1	SIGNAL	1	38	0.589
cds.c124933_g2_i8|m.76023	SignalP-4.1	SIGNAL	1	38	0.589
cds.c124934_g1_i2|m.76031	SignalP-4.1	SIGNAL	1	16	0.478
cds.c124934_g1_i3|m.76036	SignalP-4.1	SIGNAL	1	16	0.478
cds.c124934_g1_i4|m.76041	SignalP-4.1	SIGNAL	1	16	0.478
cds.c124934_g1_i5|m.76047	SignalP-4.1	SIGNAL	1	16	0.478
cds.c124942_g1_i1|m.76082	SignalP-4.1	SIGNAL	1	45	0.602
cds.c124942_g1_i2|m.76085	SignalP-4.1	SIGNAL	1	37	0.84
cds.c124948_g1_i1|m.76117	SignalP-4.1	SIGNAL	1	41	0.741
cds.c124964_g2_i4|m.76229	SignalP-4.1	SIGNAL	1	20	0.718
cds.c124981_g1_i1|m.76338	SignalP-4.1	SIGNAL	1	24	0.763
cds.c124981_g1_i2|m.76340	SignalP-4.1	SIGNAL	1	21	0.814
cds.c124981_g1_i3|m.76343	SignalP-4.1	SIGNAL	1	24	0.83
cds.c124981_g1_i4|m.76345	SignalP-4.1	SIGNAL	1	24	0.763
cds.c124994_g1_i1|m.76416	SignalP-4.1	SIGNAL	1	21	0.908
cds.c124994_g1_i2|m.76418	SignalP-4.1	SIGNAL	1	21	0.91
cds.c125001_g2_i1|m.76481	SignalP-4.1	SIGNAL	1	18	0.518
cds.c125010_g1_i1|m.76533	SignalP-4.1	SIGNAL	1	36	0.586
cds.c125015_g1_i1|m.76555	SignalP-4.1	SIGNAL	1	15	0.742
cds.c125023_g2_i1|m.76601	SignalP-4.1	SIGNAL	1	14	0.5
cds.c125025_g1_i5|m.76619	SignalP-4.1	SIGNAL	1	23	0.608
cds.c125032_g1_i4|m.76661	SignalP-4.1	SIGNAL	1	17	0.501
cds.c125035_g1_i1|m.76684	SignalP-4.1	SIGNAL	1	26	0.484
cds.c125035_g1_i2|m.76689	SignalP-4.1	SIGNAL	1	26	0.484
cds.c125042_g1_i1|m.76742	SignalP-4.1	SIGNAL	1	21	0.551
cds.c125042_g1_i2|m.76743	SignalP-4.1	SIGNAL	1	21	0.551
cds.c125058_g2_i2|m.76831	SignalP-4.1	SIGNAL	1	21	0.748
cds.c125059_g1_i2|m.76835	SignalP-4.1	SIGNAL	1	24	0.673
cds.c125059_g1_i3|m.76838	SignalP-4.1	SIGNAL	1	24	0.673
cds.c125059_g1_i5|m.76843	SignalP-4.1	SIGNAL	1	24	0.673
cds.c125089_g1_i1|m.77035	SignalP-4.1	SIGNAL	1	13	0.491
cds.c125092_g2_i1|m.77045	SignalP-4.1	SIGNAL	1	16	0.666
cds.c125099_g1_i2|m.77080	SignalP-4.1	SIGNAL	1	24	0.71
cds.c125099_g1_i4|m.77083	SignalP-4.1	SIGNAL	1	24	0.71
cds.c125104_g1_i1|m.77107	SignalP-4.1	SIGNAL	1	20	0.574
cds.c125104_g3_i1|m.77119	SignalP-4.1	SIGNAL	1	18	0.475
cds.c125104_g3_i2|m.77121	SignalP-4.1	SIGNAL	1	18	0.475
cds.c125104_g3_i5|m.77128	SignalP-4.1	SIGNAL	1	18	0.475
cds.c125104_g3_i7|m.77132	SignalP-4.1	SIGNAL	1	18	0.475
cds.c125115_g1_i1|m.77185	SignalP-4.1	SIGNAL	1	19	0.759
cds.c125141_g2_i1|m.77380	SignalP-4.1	SIGNAL	1	23	0.752
cds.c125141_g2_i2|m.77381	SignalP-4.1	SIGNAL	1	23	0.752
cds.c125141_g2_i3|m.77382	SignalP-4.1	SIGNAL	1	23	0.752
cds.c125167_g1_i2|m.77562	SignalP-4.1	SIGNAL	1	24	0.833
cds.c125167_g1_i3|m.77570	SignalP-4.1	SIGNAL	1	24	0.833
cds.c125167_g1_i5|m.77579	SignalP-4.1	SIGNAL	1	24	0.833
cds.c125169_g2_i1|m.77589	SignalP-4.1	SIGNAL	1	26	0.472
cds.c125185_g1_i1|m.77738	SignalP-4.1	SIGNAL	1	25	0.513
cds.c125186_g1_i1|m.77740	SignalP-4.1	SIGNAL	1	18	0.485
cds.c125186_g1_i2|m.77744	SignalP-4.1	SIGNAL	1	18	0.485
cds.c125186_g2_i1|m.77748	SignalP-4.1	SIGNAL	1	35	0.746
cds.c125186_g2_i2|m.77756	SignalP-4.1	SIGNAL	1	35	0.746
cds.c125187_g1_i3|m.77768	SignalP-4.1	SIGNAL	1	25	0.736
cds.c125187_g1_i4|m.77771	SignalP-4.1	SIGNAL	1	25	0.736
cds.c125187_g1_i6|m.77773	SignalP-4.1	SIGNAL	1	25	0.736
cds.c125191_g1_i2|m.77788	SignalP-4.1	SIGNAL	1	22	0.916
cds.c125196_g2_i1|m.77820	SignalP-4.1	SIGNAL	1	16	0.636
cds.c125198_g1_i1|m.77825	SignalP-4.1	SIGNAL	1	38	0.54
cds.c125205_g2_i1|m.77873	SignalP-4.1	SIGNAL	1	23	0.613
cds.c125221_g1_i1|m.77950	SignalP-4.1	SIGNAL	1	20	0.682
cds.c125223_g1_i2|m.77959	SignalP-4.1	SIGNAL	1	26	0.735
cds.c125225_g3_i1|m.77965	SignalP-4.1	SIGNAL	1	33	0.928
cds.c125225_g3_i2|m.77968	SignalP-4.1	SIGNAL	1	33	0.928
cds.c125225_g3_i3|m.77971	SignalP-4.1	SIGNAL	1	33	0.928
cds.c125227_g1_i4|m.77987	SignalP-4.1	SIGNAL	1	16	0.603
cds.c125236_g1_i5|m.78050	SignalP-4.1	SIGNAL	1	21	0.474
cds.c125237_g3_i1|m.78055	SignalP-4.1	SIGNAL	1	28	0.795
cds.c125237_g3_i3|m.78060	SignalP-4.1	SIGNAL	1	28	0.795
cds.c125237_g3_i5|m.78066	SignalP-4.1	SIGNAL	1	28	0.795
cds.c125245_g1_i1|m.78129	SignalP-4.1	SIGNAL	1	34	0.706
cds.c125246_g1_i3|m.78139	SignalP-4.1	SIGNAL	1	23	0.858
cds.c125257_g2_i1|m.78183	SignalP-4.1	SIGNAL	1	19	0.469
cds.c125257_g2_i2|m.78184	SignalP-4.1	SIGNAL	1	19	0.469
cds.c125259_g1_i1|m.78226	SignalP-4.1	SIGNAL	1	25	0.706
cds.c125261_g1_i1|m.78233	SignalP-4.1	SIGNAL	1	24	0.799
cds.c125273_g1_i12|m.78356	SignalP-4.1	SIGNAL	1	16	0.763
cds.c125305_g1_i2|m.78645	SignalP-4.1	SIGNAL	1	34	0.511
cds.c125314_g1_i1|m.78723	SignalP-4.1	SIGNAL	1	20	0.69
cds.c125314_g1_i3|m.78730	SignalP-4.1	SIGNAL	1	20	0.69
cds.c125325_g2_i2|m.78849	SignalP-4.1	SIGNAL	1	10	0.485
cds.c125325_g2_i3|m.78858	SignalP-4.1	SIGNAL	1	10	0.485
cds.c125325_g2_i4|m.78866	SignalP-4.1	SIGNAL	1	10	0.485
cds.c125325_g2_i5|m.78875	SignalP-4.1	SIGNAL	1	10	0.485
cds.c125325_g2_i6|m.78884	SignalP-4.1	SIGNAL	1	10	0.485
cds.c125328_g2_i1|m.78930	SignalP-4.1	SIGNAL	1	25	0.532
cds.c125328_g2_i2|m.78939	SignalP-4.1	SIGNAL	1	25	0.532
cds.c125347_g1_i1|m.79087	SignalP-4.1	SIGNAL	1	18	0.943
cds.c125347_g1_i2|m.79088	SignalP-4.1	SIGNAL	1	18	0.943
cds.c125354_g2_i3|m.79130	SignalP-4.1	SIGNAL	1	35	0.453
cds.c125357_g2_i1|m.79153	SignalP-4.1	SIGNAL	1	28	0.902
cds.c125357_g2_i2|m.79154	SignalP-4.1	SIGNAL	1	28	0.902
cds.c125357_g2_i3|m.79156	SignalP-4.1	SIGNAL	1	28	0.902
cds.c125357_g2_i4|m.79158	SignalP-4.1	SIGNAL	1	28	0.902
cds.c125397_g3_i1|m.79423	SignalP-4.1	SIGNAL	1	25	0.683
cds.c125398_g2_i1|m.79432	SignalP-4.1	SIGNAL	1	29	0.833
cds.c125402_g1_i1|m.79461	SignalP-4.1	SIGNAL	1	17	0.96
cds.c125452_g3_i1|m.79843	SignalP-4.1	SIGNAL	1	23	0.844
cds.c125454_g2_i1|m.79851	SignalP-4.1	SIGNAL	1	30	0.47
cds.c125462_g2_i1|m.79928	SignalP-4.1	SIGNAL	1	30	0.922
cds.c125462_g2_i2|m.79930	SignalP-4.1	SIGNAL	1	30	0.922
cds.c125462_g2_i3|m.79933	SignalP-4.1	SIGNAL	1	30	0.922
cds.c125466_g1_i1|m.79961	SignalP-4.1	SIGNAL	1	29	0.948
cds.c125474_g3_i6|m.80023	SignalP-4.1	SIGNAL	1	25	0.477
cds.c125481_g2_i1|m.80075	SignalP-4.1	SIGNAL	1	18	0.514
cds.c125486_g3_i1|m.80123	SignalP-4.1	SIGNAL	1	19	0.855
cds.c125490_g1_i1|m.80141	SignalP-4.1	SIGNAL	1	24	0.799
cds.c125490_g1_i2|m.80146	SignalP-4.1	SIGNAL	1	24	0.799
cds.c125490_g1_i3|m.80148	SignalP-4.1	SIGNAL	1	24	0.799
cds.c125490_g1_i4|m.80155	SignalP-4.1	SIGNAL	1	24	0.799
cds.c125490_g1_i5|m.80157	SignalP-4.1	SIGNAL	1	24	0.799
cds.c125500_g1_i10|m.80257	SignalP-4.1	SIGNAL	1	25	0.69
cds.c125508_g1_i2|m.80354	SignalP-4.1	SIGNAL	1	19	0.617
cds.c125515_g3_i1|m.80414	SignalP-4.1	SIGNAL	1	29	0.759
cds.c125515_g3_i2|m.80415	SignalP-4.1	SIGNAL	1	29	0.753
cds.c125515_g3_i3|m.80418	SignalP-4.1	SIGNAL	1	29	0.753
cds.c125534_g4_i1|m.80531	SignalP-4.1	SIGNAL	1	18	0.805
cds.c125534_g4_i2|m.80533	SignalP-4.1	SIGNAL	1	18	0.805
cds.c125551_g1_i1|m.80666	SignalP-4.1	SIGNAL	1	11	0.484
cds.c125551_g1_i2|m.80671	SignalP-4.1	SIGNAL	1	11	0.484
cds.c125558_g2_i1|m.80727	SignalP-4.1	SIGNAL	1	14	0.803
cds.c125561_g4_i1|m.80766	SignalP-4.1	SIGNAL	1	20	0.79
cds.c125576_g3_i1|m.80896	SignalP-4.1	SIGNAL	1	22	0.811
cds.c125580_g2_i2|m.80929	SignalP-4.1	SIGNAL	1	20	0.845
cds.c125586_g1_i3|m.80968	SignalP-4.1	SIGNAL	1	25	0.555
cds.c125589_g3_i1|m.80980	SignalP-4.1	SIGNAL	1	28	0.789
cds.c125590_g2_i1|m.80982	SignalP-4.1	SIGNAL	1	32	0.757
cds.c125590_g2_i3|m.80989	SignalP-4.1	SIGNAL	1	32	0.757
cds.c125590_g2_i4|m.80993	SignalP-4.1	SIGNAL	1	32	0.757
cds.c125593_g2_i2|m.81001	SignalP-4.1	SIGNAL	1	15	0.778
cds.c125596_g1_i1|m.81036	SignalP-4.1	SIGNAL	1	24	0.905
cds.c125596_g1_i2|m.81042	SignalP-4.1	SIGNAL	1	24	0.905
cds.c125609_g1_i1|m.81153	SignalP-4.1	SIGNAL	1	21	0.857
cds.c125623_g1_i2|m.81294	SignalP-4.1	SIGNAL	1	28	0.541
cds.c125640_g1_i3|m.81413	SignalP-4.1	SIGNAL	1	27	0.668
cds.c125641_g2_i1|m.81422	SignalP-4.1	SIGNAL	1	17	0.891
cds.c125653_g1_i4|m.81511	SignalP-4.1	SIGNAL	1	24	0.931
cds.c125662_g3_i1|m.81585	SignalP-4.1	SIGNAL	1	19	0.727
cds.c125669_g2_i1|m.81658	SignalP-4.1	SIGNAL	1	16	0.466
cds.c125669_g2_i3|m.81671	SignalP-4.1	SIGNAL	1	16	0.466
cds.c125669_g2_i5|m.81679	SignalP-4.1	SIGNAL	1	16	0.466
cds.c125669_g2_i6|m.81683	SignalP-4.1	SIGNAL	1	16	0.466
cds.c125675_g1_i2|m.81720	SignalP-4.1	SIGNAL	1	19	0.71
cds.c125681_g1_i1|m.81760	SignalP-4.1	SIGNAL	1	34	0.827
cds.c125681_g1_i2|m.81766	SignalP-4.1	SIGNAL	1	34	0.827
cds.c125692_g1_i1|m.81829	SignalP-4.1	SIGNAL	1	51	0.46
cds.c125711_g1_i3|m.82021	SignalP-4.1	SIGNAL	1	22	0.74
cds.c125721_g1_i1|m.82110	SignalP-4.1	SIGNAL	1	21	0.842
cds.c125721_g1_i3|m.82115	SignalP-4.1	SIGNAL	1	38	0.679
cds.c125721_g1_i5|m.82124	SignalP-4.1	SIGNAL	1	38	0.679
cds.c125721_g1_i6|m.82127	SignalP-4.1	SIGNAL	1	38	0.679
cds.c125721_g1_i7|m.82130	SignalP-4.1	SIGNAL	1	21	0.842
cds.c125724_g1_i1|m.82153	SignalP-4.1	SIGNAL	1	47	0.639
cds.c125724_g1_i6|m.82164	SignalP-4.1	SIGNAL	1	47	0.639
cds.c125727_g1_i1|m.82182	SignalP-4.1	SIGNAL	1	14	0.522
cds.c125727_g1_i3|m.82191	SignalP-4.1	SIGNAL	1	14	0.522
cds.c125727_g1_i4|m.82195	SignalP-4.1	SIGNAL	1	14	0.522
cds.c125727_g1_i6|m.82206	SignalP-4.1	SIGNAL	1	14	0.522
cds.c125727_g1_i7|m.82211	SignalP-4.1	SIGNAL	1	14	0.522
cds.c125731_g3_i1|m.82231	SignalP-4.1	SIGNAL	1	23	0.586
cds.c125731_g3_i2|m.82233	SignalP-4.1	SIGNAL	1	23	0.586
cds.c125732_g1_i1|m.82234	SignalP-4.1	SIGNAL	1	23	0.853
cds.c125732_g1_i2|m.82235	SignalP-4.1	SIGNAL	1	23	0.853
cds.c125777_g1_i1|m.82522	SignalP-4.1	SIGNAL	1	19	0.462
cds.c125777_g2_i2|m.82524	SignalP-4.1	SIGNAL	1	22	0.82
cds.c125777_g2_i3|m.82525	SignalP-4.1	SIGNAL	1	22	0.82
cds.c125783_g1_i5|m.82592	SignalP-4.1	SIGNAL	1	17	0.592
cds.c125794_g2_i2|m.82691	SignalP-4.1	SIGNAL	1	21	0.603
cds.c125794_g2_i4|m.82697	SignalP-4.1	SIGNAL	1	21	0.603
cds.c125799_g1_i2|m.82727	SignalP-4.1	SIGNAL	1	20	0.783
cds.c125799_g1_i5|m.82731	SignalP-4.1	SIGNAL	1	20	0.783
cds.c125799_g1_i6|m.82734	SignalP-4.1	SIGNAL	1	20	0.783
cds.c125799_g1_i7|m.82737	SignalP-4.1	SIGNAL	1	20	0.783
cds.c125799_g1_i8|m.82740	SignalP-4.1	SIGNAL	1	20	0.783
cds.c12582_g1_i1|m.1932	SignalP-4.1	SIGNAL	1	30	0.776
cds.c125853_g2_i1|m.83194	SignalP-4.1	SIGNAL	1	23	0.721
cds.c125853_g2_i3|m.83195	SignalP-4.1	SIGNAL	1	23	0.77
cds.c125886_g1_i1|m.83463	SignalP-4.1	SIGNAL	1	18	0.57
cds.c125895_g1_i4|m.83620	SignalP-4.1	SIGNAL	1	21	0.55
cds.c125899_g2_i1|m.83631	SignalP-4.1	SIGNAL	1	26	0.767
cds.c125921_g3_i1|m.83892	SignalP-4.1	SIGNAL	1	18	0.631
cds.c125921_g3_i2|m.83896	SignalP-4.1	SIGNAL	1	18	0.631
cds.c125933_g1_i1|m.83974	SignalP-4.1	SIGNAL	1	25	0.521
cds.c125934_g1_i1|m.83980	SignalP-4.1	SIGNAL	1	16	0.684
cds.c125934_g1_i2|m.83986	SignalP-4.1	SIGNAL	1	16	0.684
cds.c125942_g2_i3|m.84115	SignalP-4.1	SIGNAL	1	31	0.509
cds.c125942_g2_i4|m.84122	SignalP-4.1	SIGNAL	1	31	0.509
cds.c125942_g2_i5|m.84129	SignalP-4.1	SIGNAL	1	31	0.509
cds.c125942_g2_i6|m.84135	SignalP-4.1	SIGNAL	1	31	0.509
cds.c125945_g1_i1|m.84155	SignalP-4.1	SIGNAL	1	27	0.653
cds.c125945_g2_i1|m.84158	SignalP-4.1	SIGNAL	1	21	0.748
cds.c125965_g1_i2|m.84317	SignalP-4.1	SIGNAL	1	20	0.471
cds.c126011_g1_i1|m.84697	SignalP-4.1	SIGNAL	1	15	0.499
cds.c126029_g2_i1|m.84862	SignalP-4.1	SIGNAL	1	23	0.928
cds.c126032_g3_i1|m.84883	SignalP-4.1	SIGNAL	1	21	0.752
cds.c126045_g4_i1|m.84983	SignalP-4.1	SIGNAL	1	20	0.82
cds.c126049_g1_i1|m.84998	SignalP-4.1	SIGNAL	1	31	0.809
cds.c126049_g1_i2|m.85004	SignalP-4.1	SIGNAL	1	31	0.809
cds.c126055_g1_i1|m.85058	SignalP-4.1	SIGNAL	1	21	0.813
cds.c126066_g1_i1|m.85121	SignalP-4.1	SIGNAL	1	28	0.733
cds.c126066_g1_i2|m.85126	SignalP-4.1	SIGNAL	1	34	0.453
cds.c126066_g1_i3|m.85129	SignalP-4.1	SIGNAL	1	28	0.733
cds.c126089_g1_i1|m.85412	SignalP-4.1	SIGNAL	1	26	0.469
cds.c126089_g1_i1|m.85410	SignalP-4.1	SIGNAL	1	52	0.727
cds.c126089_g1_i3|m.85415	SignalP-4.1	SIGNAL	1	52	0.727
cds.c126103_g2_i2|m.85507	SignalP-4.1	SIGNAL	1	16	0.776
cds.c126103_g2_i3|m.85509	SignalP-4.1	SIGNAL	1	16	0.776
cds.c126105_g2_i1|m.85525	SignalP-4.1	SIGNAL	1	20	0.687
cds.c126105_g2_i2|m.85539	SignalP-4.1	SIGNAL	1	20	0.687
cds.c126112_g1_i1|m.85643	SignalP-4.1	SIGNAL	1	24	0.599
cds.c126113_g1_i2|m.85658	SignalP-4.1	SIGNAL	1	22	0.619
cds.c126114_g1_i4|m.85669	SignalP-4.1	SIGNAL	1	22	0.577
cds.c126131_g1_i3|m.85775	SignalP-4.1	SIGNAL	1	21	0.563
cds.c126138_g1_i1|m.85859	SignalP-4.1	SIGNAL	1	16	0.834
cds.c126146_g2_i1|m.85963	SignalP-4.1	SIGNAL	1	16	0.455
cds.c126150_g2_i2|m.85994	SignalP-4.1	SIGNAL	1	19	0.882
cds.c126150_g2_i3|m.85996	SignalP-4.1	SIGNAL	1	19	0.882
cds.c126150_g2_i4|m.85998	SignalP-4.1	SIGNAL	1	19	0.882
cds.c126150_g2_i5|m.86000	SignalP-4.1	SIGNAL	1	19	0.882
cds.c126150_g2_i6|m.86002	SignalP-4.1	SIGNAL	1	19	0.882
cds.c126153_g1_i1|m.86042	SignalP-4.1	SIGNAL	1	20	0.539
cds.c126153_g3_i1|m.86047	SignalP-4.1	SIGNAL	1	32	0.877
cds.c126168_g1_i2|m.86255	SignalP-4.1	SIGNAL	1	17	0.707
cds.c126191_g1_i5|m.86460	SignalP-4.1	SIGNAL	1	36	0.474
cds.c126191_g1_i8|m.86477	SignalP-4.1	SIGNAL	1	36	0.474
cds.c126192_g2_i1|m.86482	SignalP-4.1	SIGNAL	1	29	0.795
cds.c126192_g2_i2|m.86486	SignalP-4.1	SIGNAL	1	29	0.795
cds.c126217_g1_i1|m.86747	SignalP-4.1	SIGNAL	1	18	0.685
cds.c126217_g1_i2|m.86750	SignalP-4.1	SIGNAL	1	18	0.685
cds.c126217_g1_i3|m.86755	SignalP-4.1	SIGNAL	1	18	0.685
cds.c126229_g1_i1|m.86943	SignalP-4.1	SIGNAL	1	18	0.815
cds.c126237_g1_i1|m.87007	SignalP-4.1	SIGNAL	1	21	0.803
cds.c126240_g1_i4|m.87050	SignalP-4.1	SIGNAL	1	16	0.568
cds.c126241_g1_i5|m.87062	SignalP-4.1	SIGNAL	1	20	0.758
cds.c126244_g1_i1|m.87084	SignalP-4.1	SIGNAL	1	18	0.684
cds.c126244_g1_i1|m.87083	SignalP-4.1	SIGNAL	1	52	0.476
cds.c126251_g1_i1|m.87277	SignalP-4.1	SIGNAL	1	17	0.917
cds.c126251_g1_i3|m.87282	SignalP-4.1	SIGNAL	1	17	0.917
cds.c126559_g1_i1|m.87355	SignalP-4.1	SIGNAL	1	21	0.82
cds.c126810_g1_i1|m.87405	SignalP-4.1	SIGNAL	1	23	0.863
cds.c127072_g1_i1|m.87450	SignalP-4.1	SIGNAL	1	17	0.887
cds.c127726_g1_i1|m.87544	SignalP-4.1	SIGNAL	1	19	0.832
cds.c128063_g1_i1|m.87593	SignalP-4.1	SIGNAL	1	28	0.512
cds.c12823_g1_i1|m.1972	SignalP-4.1	SIGNAL	1	28	0.738
cds.c128901_g1_i1|m.87706	SignalP-4.1	SIGNAL	1	34	0.643
cds.c129041_g1_i1|m.87732	SignalP-4.1	SIGNAL	1	17	0.558
cds.c129746_g1_i1|m.87833	SignalP-4.1	SIGNAL	1	20	0.79
cds.c130341_g1_i1|m.87896	SignalP-4.1	SIGNAL	1	21	0.792
cds.c131272_g1_i1|m.88031	SignalP-4.1	SIGNAL	1	20	0.528
cds.c13148_g1_i1|m.2040	SignalP-4.1	SIGNAL	1	26	0.493
cds.c132333_g1_i1|m.88156	SignalP-4.1	SIGNAL	1	18	0.69
cds.c132411_g1_i1|m.88174	SignalP-4.1	SIGNAL	1	15	0.513
cds.c132997_g1_i1|m.88241	SignalP-4.1	SIGNAL	1	19	0.583
cds.c134021_g1_i1|m.88435	SignalP-4.1	SIGNAL	1	42	0.59
cds.c134137_g1_i1|m.88455	SignalP-4.1	SIGNAL	1	22	0.509
cds.c134197_g1_i1|m.88470	SignalP-4.1	SIGNAL	1	27	0.822
cds.c134623_g1_i1|m.88536	SignalP-4.1	SIGNAL	1	30	0.628
cds.c134787_g1_i1|m.88557	SignalP-4.1	SIGNAL	1	20	0.533
cds.c13565_g1_i1|m.2129	SignalP-4.1	SIGNAL	1	28	0.776
cds.c135880_g1_i1|m.88703	SignalP-4.1	SIGNAL	1	49	0.457
cds.c136777_g1_i1|m.88830	SignalP-4.1	SIGNAL	1	20	0.742
cds.c137039_g1_i1|m.88859	SignalP-4.1	SIGNAL	1	22	0.492
cds.c137587_g1_i1|m.88929	SignalP-4.1	SIGNAL	1	26	0.541
cds.c137969_g1_i1|m.88977	SignalP-4.1	SIGNAL	1	22	0.778
cds.c138550_g1_i1|m.89039	SignalP-4.1	SIGNAL	1	18	0.654
cds.c138768_g1_i1|m.89066	SignalP-4.1	SIGNAL	1	14	0.465
cds.c139425_g1_i1|m.89141	SignalP-4.1	SIGNAL	1	21	0.632
cds.c1397_g1_i1|m.205	SignalP-4.1	SIGNAL	1	28	0.532
cds.c140671_g1_i1|m.89308	SignalP-4.1	SIGNAL	1	22	0.914
cds.c141225_g1_i1|m.89433	SignalP-4.1	SIGNAL	1	27	0.481
cds.c141739_g1_i1|m.89510	SignalP-4.1	SIGNAL	1	27	0.762
cds.c142048_g1_i1|m.89556	SignalP-4.1	SIGNAL	1	24	0.842
cds.c142313_g1_i1|m.89580	SignalP-4.1	SIGNAL	1	31	0.626
cds.c144009_g1_i1|m.89769	SignalP-4.1	SIGNAL	1	32	0.497
cds.c147179_g1_i1|m.90161	SignalP-4.1	SIGNAL	1	21	0.855
cds.c147743_g1_i1|m.90280	SignalP-4.1	SIGNAL	1	14	0.735
cds.c147758_g1_i1|m.90284	SignalP-4.1	SIGNAL	1	22	0.753
cds.c147967_g1_i1|m.90332	SignalP-4.1	SIGNAL	1	16	0.451
cds.c148633_g1_i1|m.90445	SignalP-4.1	SIGNAL	1	19	0.83
cds.c148905_g1_i1|m.90482	SignalP-4.1	SIGNAL	1	18	0.512
cds.c149152_g1_i1|m.90520	SignalP-4.1	SIGNAL	1	24	0.677
cds.c149774_g1_i1|m.90631	SignalP-4.1	SIGNAL	1	20	0.798
cds.c150647_g1_i1|m.90750	SignalP-4.1	SIGNAL	1	16	0.574
cds.c150759_g1_i1|m.90759	SignalP-4.1	SIGNAL	1	22	0.912
cds.c150987_g1_i1|m.90781	SignalP-4.1	SIGNAL	1	25	0.473
cds.c151556_g1_i1|m.90844	SignalP-4.1	SIGNAL	1	18	0.469
cds.c151832_g1_i1|m.90874	SignalP-4.1	SIGNAL	1	22	0.737
cds.c152128_g1_i1|m.90906	SignalP-4.1	SIGNAL	1	27	0.599
cds.c152191_g1_i1|m.90908	SignalP-4.1	SIGNAL	1	23	0.625
cds.c152516_g1_i1|m.90950	SignalP-4.1	SIGNAL	1	15	0.46
cds.c153956_g1_i1|m.91090	SignalP-4.1	SIGNAL	1	17	0.634
cds.c154206_g1_i1|m.91142	SignalP-4.1	SIGNAL	1	18	0.876
cds.c154236_g1_i1|m.91148	SignalP-4.1	SIGNAL	1	23	0.807
cds.c154781_g1_i1|m.91258	SignalP-4.1	SIGNAL	1	20	0.472
cds.c155004_g1_i1|m.91297	SignalP-4.1	SIGNAL	1	27	0.911
cds.c155497_g1_i1|m.91379	SignalP-4.1	SIGNAL	1	22	0.505
cds.c155695_g1_i1|m.91413	SignalP-4.1	SIGNAL	1	17	0.542
cds.c155743_g1_i1|m.91418	SignalP-4.1	SIGNAL	1	24	0.503
cds.c156215_g1_i1|m.91472	SignalP-4.1	SIGNAL	1	15	0.859
cds.c157451_g1_i1|m.91622	SignalP-4.1	SIGNAL	1	26	0.712
cds.c158368_g1_i1|m.91745	SignalP-4.1	SIGNAL	1	15	0.457
cds.c16040_g1_i1|m.2459	SignalP-4.1	SIGNAL	1	25	0.585
cds.c160892_g1_i1|m.92083	SignalP-4.1	SIGNAL	1	21	0.569
cds.c161232_g1_i1|m.92146	SignalP-4.1	SIGNAL	1	25	0.677
cds.c161548_g1_i1|m.92196	SignalP-4.1	SIGNAL	1	20	0.51
cds.c161871_g1_i1|m.92251	SignalP-4.1	SIGNAL	1	16	0.502
cds.c162000_g1_i1|m.92267	SignalP-4.1	SIGNAL	1	27	0.759
cds.c162141_g1_i1|m.92297	SignalP-4.1	SIGNAL	1	22	0.596
cds.c162867_g1_i1|m.92398	SignalP-4.1	SIGNAL	1	20	0.466
cds.c163122_g1_i1|m.92442	SignalP-4.1	SIGNAL	1	15	0.79
cds.c163251_g1_i1|m.92459	SignalP-4.1	SIGNAL	1	21	0.547
cds.c163593_g1_i1|m.92504	SignalP-4.1	SIGNAL	1	23	0.49
cds.c163627_g1_i1|m.92506	SignalP-4.1	SIGNAL	1	24	0.74
cds.c164118_g1_i1|m.92575	SignalP-4.1	SIGNAL	1	22	0.517
cds.c164266_g1_i1|m.92593	SignalP-4.1	SIGNAL	1	26	0.719
cds.c16508_g1_i1|m.2514	SignalP-4.1	SIGNAL	1	29	0.717
cds.c16578_g1_i1|m.2522	SignalP-4.1	SIGNAL	1	21	0.811
cds.c166090_g1_i1|m.92810	SignalP-4.1	SIGNAL	1	16	0.477
cds.c166408_g1_i1|m.92843	SignalP-4.1	SIGNAL	1	28	0.452
cds.c166626_g1_i1|m.92872	SignalP-4.1	SIGNAL	1	27	0.498
cds.c166919_g1_i1|m.92917	SignalP-4.1	SIGNAL	1	20	0.609
cds.c16815_g2_i1|m.2559	SignalP-4.1	SIGNAL	1	16	0.707
cds.c168668_g1_i1|m.93193	SignalP-4.1	SIGNAL	1	20	0.585
cds.c168760_g1_i1|m.93204	SignalP-4.1	SIGNAL	1	24	0.84
cds.c16891_g1_i1|m.2574	SignalP-4.1	SIGNAL	1	50	0.549
cds.c168989_g1_i1|m.93236	SignalP-4.1	SIGNAL	1	25	0.848
cds.c169594_g1_i1|m.93323	SignalP-4.1	SIGNAL	1	27	0.524
cds.c170173_g1_i1|m.93419	SignalP-4.1	SIGNAL	1	17	0.613
cds.c171203_g1_i1|m.93580	SignalP-4.1	SIGNAL	1	16	0.531
cds.c173296_g1_i1|m.93813	SignalP-4.1	SIGNAL	1	16	0.574
cds.c173422_g1_i1|m.93829	SignalP-4.1	SIGNAL	1	22	0.65
cds.c175067_g1_i1|m.94020	SignalP-4.1	SIGNAL	1	30	0.693
cds.c175265_g1_i1|m.94054	SignalP-4.1	SIGNAL	1	16	0.831
cds.c175439_g1_i1|m.94083	SignalP-4.1	SIGNAL	1	14	0.698
cds.c176214_g1_i1|m.94193	SignalP-4.1	SIGNAL	1	23	0.769
cds.c178135_g1_i1|m.94502	SignalP-4.1	SIGNAL	1	15	0.508
cds.c178775_g1_i1|m.94597	SignalP-4.1	SIGNAL	1	22	0.69
cds.c180471_g1_i1|m.94784	SignalP-4.1	SIGNAL	1	23	0.539
cds.c180786_g1_i1|m.94829	SignalP-4.1	SIGNAL	1	23	0.742
cds.c182955_g1_i1|m.95152	SignalP-4.1	SIGNAL	1	18	0.651
cds.c183206_g1_i1|m.95190	SignalP-4.1	SIGNAL	1	16	0.519
cds.c183973_g1_i1|m.95324	SignalP-4.1	SIGNAL	1	26	0.455
cds.c184517_g1_i1|m.95404	SignalP-4.1	SIGNAL	1	20	0.882
cds.c185566_g1_i1|m.95553	SignalP-4.1	SIGNAL	1	19	0.492
cds.c185780_g1_i1|m.95582	SignalP-4.1	SIGNAL	1	16	0.76
cds.c186067_g1_i1|m.95623	SignalP-4.1	SIGNAL	1	24	0.78
cds.c186385_g1_i1|m.95655	SignalP-4.1	SIGNAL	1	19	0.867
cds.c187216_g1_i1|m.95759	SignalP-4.1	SIGNAL	1	26	0.47
cds.c187295_g1_i1|m.95767	SignalP-4.1	SIGNAL	1	17	0.494
cds.c187380_g1_i1|m.95783	SignalP-4.1	SIGNAL	1	15	0.707
cds.c187592_g1_i1|m.95823	SignalP-4.1	SIGNAL	1	26	0.797
cds.c188856_g1_i1|m.95963	SignalP-4.1	SIGNAL	1	22	0.517
cds.c18955_g2_i1|m.2914	SignalP-4.1	SIGNAL	1	29	0.458
cds.c190818_g1_i1|m.96250	SignalP-4.1	SIGNAL	1	27	0.848
cds.c191126_g1_i1|m.96290	SignalP-4.1	SIGNAL	1	20	0.538
cds.c191484_g1_i1|m.96332	SignalP-4.1	SIGNAL	1	21	0.588
cds.c191499_g1_i1|m.96336	SignalP-4.1	SIGNAL	1	27	0.79
cds.c192557_g1_i1|m.96475	SignalP-4.1	SIGNAL	1	24	0.814
cds.c192707_g1_i1|m.96487	SignalP-4.1	SIGNAL	1	16	0.857
cds.c193022_g1_i1|m.96521	SignalP-4.1	SIGNAL	1	20	0.61
cds.c193054_g1_i1|m.96526	SignalP-4.1	SIGNAL	1	17	0.532
cds.c193825_g1_i1|m.96627	SignalP-4.1	SIGNAL	1	18	0.707
cds.c194794_g1_i1|m.96738	SignalP-4.1	SIGNAL	1	16	0.517
cds.c195386_g1_i1|m.96787	SignalP-4.1	SIGNAL	1	25	0.746
cds.c19549_g1_i1|m.3004	SignalP-4.1	SIGNAL	1	24	0.562
cds.c196646_g1_i1|m.96931	SignalP-4.1	SIGNAL	1	21	0.656
cds.c196717_g1_i1|m.96944	SignalP-4.1	SIGNAL	1	21	0.461
cds.c196911_g1_i1|m.96967	SignalP-4.1	SIGNAL	1	20	0.504
cds.c197062_g1_i1|m.96995	SignalP-4.1	SIGNAL	1	15	0.554
cds.c197203_g1_i1|m.97012	SignalP-4.1	SIGNAL	1	21	0.774
cds.c197261_g1_i1|m.97029	SignalP-4.1	SIGNAL	1	15	0.573
cds.c197289_g1_i1|m.97036	SignalP-4.1	SIGNAL	1	25	0.509
cds.c197307_g1_i1|m.97042	SignalP-4.1	SIGNAL	1	30	0.615
cds.c197651_g1_i1|m.97102	SignalP-4.1	SIGNAL	1	45	0.723
cds.c197850_g1_i1|m.97122	SignalP-4.1	SIGNAL	1	22	0.925
cds.c199530_g1_i1|m.97342	SignalP-4.1	SIGNAL	1	24	0.58
cds.c199615_g1_i1|m.97362	SignalP-4.1	SIGNAL	1	17	0.612
cds.c200084_g1_i1|m.97419	SignalP-4.1	SIGNAL	1	19	0.614
cds.c201135_g1_i1|m.97540	SignalP-4.1	SIGNAL	1	22	0.619
cds.c201889_g1_i1|m.97640	SignalP-4.1	SIGNAL	1	11	0.486
cds.c20217_g1_i1|m.3132	SignalP-4.1	SIGNAL	1	48	0.468
cds.c202429_g1_i1|m.97712	SignalP-4.1	SIGNAL	1	24	0.64
cds.c205190_g1_i1|m.98085	SignalP-4.1	SIGNAL	1	17	0.474
cds.c205217_g1_i1|m.98092	SignalP-4.1	SIGNAL	1	25	0.717
cds.c206138_g1_i1|m.98262	SignalP-4.1	SIGNAL	1	18	0.543
cds.c206343_g1_i1|m.98289	SignalP-4.1	SIGNAL	1	22	0.919
cds.c206997_g1_i1|m.98373	SignalP-4.1	SIGNAL	1	11	0.526
cds.c208469_g1_i1|m.98542	SignalP-4.1	SIGNAL	1	18	0.658
cds.c208588_g1_i1|m.98562	SignalP-4.1	SIGNAL	1	15	0.471
cds.c209168_g1_i1|m.98627	SignalP-4.1	SIGNAL	1	20	0.581
cds.c210563_g1_i1|m.98779	SignalP-4.1	SIGNAL	1	22	0.533
cds.c211496_g1_i1|m.98882	SignalP-4.1	SIGNAL	1	25	0.503
cds.c211712_g1_i1|m.98913	SignalP-4.1	SIGNAL	1	14	0.584
cds.c211849_g1_i1|m.98935	SignalP-4.1	SIGNAL	1	18	0.846
cds.c213837_g1_i1|m.99255	SignalP-4.1	SIGNAL	1	15	0.629
cds.c214061_g1_i1|m.99292	SignalP-4.1	SIGNAL	1	33	0.626
cds.c214459_g1_i1|m.99343	SignalP-4.1	SIGNAL	1	24	0.935
cds.c214476_g1_i1|m.99345	SignalP-4.1	SIGNAL	1	25	0.643
cds.c214554_g1_i1|m.99356	SignalP-4.1	SIGNAL	1	19	0.836
cds.c214848_g1_i1|m.99399	SignalP-4.1	SIGNAL	1	31	0.461
cds.c215057_g1_i1|m.99421	SignalP-4.1	SIGNAL	1	28	0.754
cds.c216946_g1_i1|m.99638	SignalP-4.1	SIGNAL	1	17	0.618
cds.c218602_g1_i1|m.99847	SignalP-4.1	SIGNAL	1	26	0.89
cds.c218605_g1_i1|m.99849	SignalP-4.1	SIGNAL	1	23	0.616
cds.c219072_g1_i1|m.99897	SignalP-4.1	SIGNAL	1	31	0.654
cds.c219799_g1_i1|m.100021	SignalP-4.1	SIGNAL	1	23	0.912
cds.c220550_g1_i1|m.100118	SignalP-4.1	SIGNAL	1	24	0.639
cds.c22117_g1_i1|m.3493	SignalP-4.1	SIGNAL	1	21	0.608
cds.c221442_g1_i1|m.100241	SignalP-4.1	SIGNAL	1	12	0.729
cds.c22161_g1_i1|m.3499	SignalP-4.1	SIGNAL	1	14	0.503
cds.c221725_g1_i1|m.100275	SignalP-4.1	SIGNAL	1	20	0.776
cds.c222131_g1_i1|m.100318	SignalP-4.1	SIGNAL	1	15	0.678
cds.c22260_g1_i1|m.3508	SignalP-4.1	SIGNAL	1	25	0.877
cds.c223345_g1_i1|m.100472	SignalP-4.1	SIGNAL	1	19	0.504
cds.c223627_g1_i1|m.100502	SignalP-4.1	SIGNAL	1	23	0.692
cds.c223642_g1_i1|m.100507	SignalP-4.1	SIGNAL	1	25	0.508
cds.c223732_g1_i1|m.100518	SignalP-4.1	SIGNAL	1	26	0.748
cds.c224379_g1_i1|m.100592	SignalP-4.1	SIGNAL	1	13	0.509
cds.c224407_g1_i1|m.100595	SignalP-4.1	SIGNAL	1	19	0.867
cds.c224773_g1_i1|m.100628	SignalP-4.1	SIGNAL	1	22	0.91
cds.c226033_g1_i1|m.100830	SignalP-4.1	SIGNAL	1	24	0.907
cds.c226063_g1_i1|m.100838	SignalP-4.1	SIGNAL	1	18	0.535
cds.c22659_g1_i1|m.3562	SignalP-4.1	SIGNAL	1	18	0.474
cds.c226637_g1_i1|m.100938	SignalP-4.1	SIGNAL	1	24	0.666
cds.c227262_g1_i1|m.101032	SignalP-4.1	SIGNAL	1	18	0.514
cds.c227527_g1_i1|m.101070	SignalP-4.1	SIGNAL	1	23	0.482
cds.c228096_g1_i1|m.101157	SignalP-4.1	SIGNAL	1	24	0.675
cds.c228157_g1_i1|m.101165	SignalP-4.1	SIGNAL	1	15	0.817
cds.c22841_g1_i1|m.3595	SignalP-4.1	SIGNAL	1	19	0.596
cds.c228964_g1_i1|m.101283	SignalP-4.1	SIGNAL	1	46	0.585
cds.c229882_g1_i1|m.101400	SignalP-4.1	SIGNAL	1	19	0.745
cds.c229994_g1_i1|m.101417	SignalP-4.1	SIGNAL	1	24	0.541
cds.c231899_g1_i1|m.101661	SignalP-4.1	SIGNAL	1	16	0.85
cds.c232650_g1_i1|m.101746	SignalP-4.1	SIGNAL	1	21	0.636
cds.c233420_g1_i1|m.101836	SignalP-4.1	SIGNAL	1	19	0.495
cds.c234413_g1_i1|m.101991	SignalP-4.1	SIGNAL	1	28	0.544
cds.c234644_g1_i1|m.102020	SignalP-4.1	SIGNAL	1	35	0.523
cds.c234977_g1_i1|m.102068	SignalP-4.1	SIGNAL	1	21	0.727
cds.c23665_g1_i1|m.3745	SignalP-4.1	SIGNAL	1	24	0.481
cds.c237173_g1_i1|m.102375	SignalP-4.1	SIGNAL	1	18	0.854
cds.c237263_g1_i1|m.102382	SignalP-4.1	SIGNAL	1	26	0.861
cds.c237536_g1_i1|m.102412	SignalP-4.1	SIGNAL	1	44	0.554
cds.c238055_g1_i1|m.102459	SignalP-4.1	SIGNAL	1	25	0.74
cds.c238306_g1_i1|m.102497	SignalP-4.1	SIGNAL	1	22	0.492
cds.c239016_g1_i1|m.102549	SignalP-4.1	SIGNAL	1	20	0.647
cds.c239208_g1_i1|m.102575	SignalP-4.1	SIGNAL	1	19	0.471
cds.c24486_g1_i1|m.3876	SignalP-4.1	SIGNAL	1	17	0.451
cds.c24547_g1_i1|m.3885	SignalP-4.1	SIGNAL	1	23	0.805
cds.c25342_g1_i1|m.3971	SignalP-4.1	SIGNAL	1	18	0.699
cds.c26449_g1_i1|m.4138	SignalP-4.1	SIGNAL	1	19	0.473
cds.c26636_g1_i1|m.4179	SignalP-4.1	SIGNAL	1	18	0.909
cds.c26788_g1_i1|m.4210	SignalP-4.1	SIGNAL	1	36	0.737
cds.c26881_g1_i1|m.4248	SignalP-4.1	SIGNAL	1	15	0.77
cds.c27731_g1_i1|m.4373	SignalP-4.1	SIGNAL	1	29	0.65
cds.c27767_g1_i1|m.4377	SignalP-4.1	SIGNAL	1	28	0.566
cds.c27964_g1_i1|m.4398	SignalP-4.1	SIGNAL	1	23	0.76
cds.c27964_g1_i2|m.4401	SignalP-4.1	SIGNAL	1	23	0.762
cds.c28168_g1_i1|m.4453	SignalP-4.1	SIGNAL	1	24	0.772
cds.c29329_g1_i1|m.4642	SignalP-4.1	SIGNAL	1	36	0.503
cds.c29471_g1_i1|m.4657	SignalP-4.1	SIGNAL	1	16	0.75
cds.c29912_g1_i1|m.4733	SignalP-4.1	SIGNAL	1	23	0.516
cds.c30060_g1_i1|m.4760	SignalP-4.1	SIGNAL	1	13	0.544
cds.c30308_g1_i1|m.4802	SignalP-4.1	SIGNAL	1	25	0.901
cds.c30702_g1_i1|m.4862	SignalP-4.1	SIGNAL	1	20	0.925
cds.c30937_g1_i1|m.4896	SignalP-4.1	SIGNAL	1	22	0.795
cds.c31244_g1_i1|m.4948	SignalP-4.1	SIGNAL	1	21	0.811
cds.c31770_g2_i1|m.5043	SignalP-4.1	SIGNAL	1	15	0.507
cds.c32358_g1_i1|m.5149	SignalP-4.1	SIGNAL	1	18	0.575
cds.c32894_g1_i1|m.5241	SignalP-4.1	SIGNAL	1	22	0.703
cds.c34423_g1_i1|m.5456	SignalP-4.1	SIGNAL	1	26	0.836
cds.c34506_g1_i1|m.5475	SignalP-4.1	SIGNAL	1	22	0.839
cds.c34550_g1_i1|m.5481	SignalP-4.1	SIGNAL	1	15	0.864
cds.c34556_g1_i1|m.5486	SignalP-4.1	SIGNAL	1	18	0.679
cds.c34851_g1_i1|m.5521	SignalP-4.1	SIGNAL	1	23	0.453
cds.c35534_g2_i1|m.5637	SignalP-4.1	SIGNAL	1	38	0.535
cds.c35536_g2_i1|m.5644	SignalP-4.1	SIGNAL	1	14	0.514
cds.c35820_g1_i1|m.5689	SignalP-4.1	SIGNAL	1	17	0.451
cds.c36171_g1_i1|m.5762	SignalP-4.1	SIGNAL	1	18	0.631
cds.c36672_g1_i1|m.5847	SignalP-4.1	SIGNAL	1	20	0.728
cds.c36681_g1_i1|m.5851	SignalP-4.1	SIGNAL	1	22	0.889
cds.c3871_g1_i1|m.550	SignalP-4.1	SIGNAL	1	21	0.778
cds.c39121_g1_i1|m.6196	SignalP-4.1	SIGNAL	1	28	0.611
cds.c39443_g1_i1|m.6264	SignalP-4.1	SIGNAL	1	20	0.601
cds.c40458_g1_i1|m.6417	SignalP-4.1	SIGNAL	1	19	0.851
cds.c40766_g1_i1|m.6456	SignalP-4.1	SIGNAL	1	22	0.82
cds.c40873_g1_i1|m.6489	SignalP-4.1	SIGNAL	1	14	0.604
cds.c4090_g1_i1|m.582	SignalP-4.1	SIGNAL	1	21	0.646
cds.c41159_g1_i1|m.6539	SignalP-4.1	SIGNAL	1	22	0.63
cds.c4115_g1_i1|m.588	SignalP-4.1	SIGNAL	1	26	0.45
cds.c41485_g1_i1|m.6604	SignalP-4.1	SIGNAL	1	19	0.461
cds.c41485_g1_i2|m.6606	SignalP-4.1	SIGNAL	1	19	0.461
cds.c41877_g1_i1|m.6703	SignalP-4.1	SIGNAL	1	16	0.904
cds.c42178_g1_i2|m.6753	SignalP-4.1	SIGNAL	1	47	0.477
cds.c42516_g1_i1|m.6817	SignalP-4.1	SIGNAL	1	16	0.764
cds.c43177_g1_i1|m.6902	SignalP-4.1	SIGNAL	1	30	0.615
cds.c43335_g1_i1|m.6923	SignalP-4.1	SIGNAL	1	24	0.758
cds.c43877_g1_i1|m.7054	SignalP-4.1	SIGNAL	1	22	0.615
cds.c44804_g1_i1|m.7213	SignalP-4.1	SIGNAL	1	28	0.727
cds.c44857_g1_i1|m.7233	SignalP-4.1	SIGNAL	1	24	0.755
cds.c45129_g1_i1|m.7291	SignalP-4.1	SIGNAL	1	32	0.788
cds.c45185_g1_i1|m.7303	SignalP-4.1	SIGNAL	1	37	0.698
cds.c45271_g1_i1|m.7313	SignalP-4.1	SIGNAL	1	25	0.496
cds.c45610_g1_i2|m.7376	SignalP-4.1	SIGNAL	1	16	0.861
cds.c45613_g1_i1|m.7380	SignalP-4.1	SIGNAL	1	23	0.845
cds.c45665_g1_i1|m.7396	SignalP-4.1	SIGNAL	1	21	0.758
cds.c45700_g1_i1|m.7410	SignalP-4.1	SIGNAL	1	33	0.56
cds.c45866_g1_i1|m.7456	SignalP-4.1	SIGNAL	1	28	0.747
cds.c45935_g1_i1|m.7471	SignalP-4.1	SIGNAL	1	21	0.482
cds.c46640_g1_i1|m.7618	SignalP-4.1	SIGNAL	1	21	0.775
cds.c46895_g1_i1|m.7659	SignalP-4.1	SIGNAL	1	24	0.464
cds.c46900_g1_i1|m.7662	SignalP-4.1	SIGNAL	1	21	0.766
cds.c47048_g1_i1|m.7693	SignalP-4.1	SIGNAL	1	33	0.494
cds.c47048_g1_i2|m.7694	SignalP-4.1	SIGNAL	1	16	0.725
cds.c48255_g1_i1|m.7953	SignalP-4.1	SIGNAL	1	26	0.701
cds.c48255_g1_i2|m.7954	SignalP-4.1	SIGNAL	1	26	0.701
cds.c48320_g1_i1|m.7968	SignalP-4.1	SIGNAL	1	29	0.457
cds.c48646_g1_i1|m.8036	SignalP-4.1	SIGNAL	1	21	0.754
cds.c49137_g1_i1|m.8118	SignalP-4.1	SIGNAL	1	16	0.82
cds.c49168_g1_i1|m.8126	SignalP-4.1	SIGNAL	1	23	0.49
cds.c49350_g1_i2|m.8167	SignalP-4.1	SIGNAL	1	26	0.875
cds.c49971_g1_i1|m.8288	SignalP-4.1	SIGNAL	1	18	0.903
cds.c50604_g1_i1|m.8389	SignalP-4.1	SIGNAL	1	26	0.531
cds.c51487_g1_i1|m.8534	SignalP-4.1	SIGNAL	1	23	0.515
cds.c51575_g1_i1|m.8550	SignalP-4.1	SIGNAL	1	24	0.912
cds.c51791_g1_i1|m.8613	SignalP-4.1	SIGNAL	1	15	0.855
cds.c52136_g1_i1|m.8681	SignalP-4.1	SIGNAL	1	23	0.7
cds.c52465_g1_i1|m.8742	SignalP-4.1	SIGNAL	1	25	0.743
cds.c52685_g3_i1|m.8781	SignalP-4.1	SIGNAL	1	15	0.765
cds.c52919_g1_i2|m.8829	SignalP-4.1	SIGNAL	1	17	0.895
cds.c5314_g1_i1|m.747	SignalP-4.1	SIGNAL	1	24	0.813
cds.c53603_g1_i1|m.8994	SignalP-4.1	SIGNAL	1	32	0.553
cds.c53698_g1_i1|m.9019	SignalP-4.1	SIGNAL	1	26	0.779
cds.c53698_g2_i1|m.9020	SignalP-4.1	SIGNAL	1	26	0.73
cds.c54466_g1_i1|m.9177	SignalP-4.1	SIGNAL	1	20	0.477
cds.c54466_g1_i2|m.9180	SignalP-4.1	SIGNAL	1	20	0.477
cds.c54501_g1_i1|m.9190	SignalP-4.1	SIGNAL	1	27	0.547
cds.c55036_g1_i2|m.9279	SignalP-4.1	SIGNAL	1	25	0.905
cds.c55425_g1_i2|m.9352	SignalP-4.1	SIGNAL	1	26	0.802
cds.c55708_g1_i1|m.9402	SignalP-4.1	SIGNAL	1	27	0.856
cds.c56107_g1_i1|m.9467	SignalP-4.1	SIGNAL	1	24	0.768
cds.c56400_g1_i1|m.9528	SignalP-4.1	SIGNAL	1	20	0.921
cds.c56459_g1_i1|m.9537	SignalP-4.1	SIGNAL	1	22	0.458
cds.c56500_g1_i1|m.9539	SignalP-4.1	SIGNAL	1	22	0.564
cds.c56787_g1_i1|m.9576	SignalP-4.1	SIGNAL	1	18	0.795
cds.c57354_g1_i2|m.9680	SignalP-4.1	SIGNAL	1	20	0.667
cds.c57750_g1_i1|m.9754	SignalP-4.1	SIGNAL	1	17	0.726
cds.c57759_g1_i1|m.9756	SignalP-4.1	SIGNAL	1	38	0.861
cds.c58083_g1_i1|m.9808	SignalP-4.1	SIGNAL	1	28	0.599
cds.c58909_g1_i1|m.9962	SignalP-4.1	SIGNAL	1	20	0.73
cds.c58913_g1_i1|m.9970	SignalP-4.1	SIGNAL	1	20	0.486
cds.c58921_g1_i1|m.9977	SignalP-4.1	SIGNAL	1	18	0.571
cds.c59086_g1_i1|m.10002	SignalP-4.1	SIGNAL	1	20	0.553
cds.c59581_g1_i1|m.10138	SignalP-4.1	SIGNAL	1	26	0.766
cds.c59602_g1_i1|m.10144	SignalP-4.1	SIGNAL	1	27	0.504
cds.c60202_g1_i1|m.10258	SignalP-4.1	SIGNAL	1	19	0.654
cds.c60230_g1_i1|m.10262	SignalP-4.1	SIGNAL	1	20	0.732
cds.c60230_g1_i2|m.10263	SignalP-4.1	SIGNAL	1	20	0.732
cds.c61487_g1_i1|m.10538	SignalP-4.1	SIGNAL	1	25	0.514
cds.c62233_g1_i1|m.10714	SignalP-4.1	SIGNAL	1	39	0.654
cds.c63693_g1_i1|m.10989	SignalP-4.1	SIGNAL	1	23	0.784
cds.c63785_g1_i1|m.11010	SignalP-4.1	SIGNAL	1	24	0.783
cds.c64049_g1_i1|m.11053	SignalP-4.1	SIGNAL	1	24	0.864
cds.c64342_g1_i1|m.11124	SignalP-4.1	SIGNAL	1	19	0.547
cds.c64494_g1_i1|m.11152	SignalP-4.1	SIGNAL	1	33	0.786
cds.c65506_g1_i1|m.11382	SignalP-4.1	SIGNAL	1	19	0.833
cds.c66359_g2_i1|m.11575	SignalP-4.1	SIGNAL	1	27	0.607
cds.c664_g1_i1|m.82	SignalP-4.1	SIGNAL	1	24	0.55
cds.c66609_g1_i1|m.11646	SignalP-4.1	SIGNAL	1	22	0.902
cds.c66614_g1_i1|m.11649	SignalP-4.1	SIGNAL	1	17	0.547
cds.c6725_g1_i1|m.1004	SignalP-4.1	SIGNAL	1	29	0.843
cds.c67586_g1_i1|m.11864	SignalP-4.1	SIGNAL	1	19	0.583
cds.c67935_g1_i1|m.11917	SignalP-4.1	SIGNAL	1	20	0.813
cds.c68087_g1_i1|m.11930	SignalP-4.1	SIGNAL	1	16	0.484
cds.c68716_g1_i1|m.12071	SignalP-4.1	SIGNAL	1	21	0.602
cds.c68858_g1_i1|m.12119	SignalP-4.1	SIGNAL	1	12	0.777
cds.c68982_g1_i1|m.12170	SignalP-4.1	SIGNAL	1	18	0.81
cds.c69184_g1_i1|m.12213	SignalP-4.1	SIGNAL	1	19	0.458
cds.c69228_g1_i1|m.12229	SignalP-4.1	SIGNAL	1	22	0.686
cds.c69228_g1_i2|m.12231	SignalP-4.1	SIGNAL	1	22	0.686
cds.c69380_g1_i1|m.12279	SignalP-4.1	SIGNAL	1	30	0.714
cds.c69406_g1_i1|m.12294	SignalP-4.1	SIGNAL	1	22	0.53
cds.c69448_g2_i1|m.12308	SignalP-4.1	SIGNAL	1	23	0.576
cds.c70101_g1_i1|m.12460	SignalP-4.1	SIGNAL	1	24	0.797
cds.c70190_g1_i1|m.12482	SignalP-4.1	SIGNAL	1	22	0.552
cds.c70190_g1_i2|m.12484	SignalP-4.1	SIGNAL	1	22	0.552
cds.c70296_g1_i1|m.12524	SignalP-4.1	SIGNAL	1	17	0.9
cds.c71020_g1_i1|m.12744	SignalP-4.1	SIGNAL	1	28	0.613
cds.c71301_g1_i1|m.12830	SignalP-4.1	SIGNAL	1	24	0.653
cds.c71579_g1_i1|m.12902	SignalP-4.1	SIGNAL	1	27	0.468
cds.c71579_g1_i2|m.12904	SignalP-4.1	SIGNAL	1	27	0.468
cds.c71807_g1_i1|m.12996	SignalP-4.1	SIGNAL	1	21	0.726
cds.c72119_g1_i1|m.13085	SignalP-4.1	SIGNAL	1	21	0.84
cds.c7243_g1_i1|m.1077	SignalP-4.1	SIGNAL	1	20	0.607
cds.c72729_g1_i1|m.13248	SignalP-4.1	SIGNAL	1	27	0.478
cds.c72854_g1_i1|m.13275	SignalP-4.1	SIGNAL	1	22	0.872
cds.c73158_g1_i1|m.13346	SignalP-4.1	SIGNAL	1	20	0.776
cds.c73196_g1_i1|m.13360	SignalP-4.1	SIGNAL	1	23	0.476
cds.c73204_g1_i1|m.13362	SignalP-4.1	SIGNAL	1	25	0.898
cds.c73406_g1_i1|m.13440	SignalP-4.1	SIGNAL	1	23	0.819
cds.c73445_g1_i1|m.13453	SignalP-4.1	SIGNAL	1	20	0.6
cds.c73920_g1_i1|m.13634	SignalP-4.1	SIGNAL	1	36	0.463
cds.c74143_g1_i1|m.13687	SignalP-4.1	SIGNAL	1	16	0.847
cds.c74749_g1_i1|m.13862	SignalP-4.1	SIGNAL	1	24	0.555
cds.c74756_g1_i1|m.13866	SignalP-4.1	SIGNAL	1	22	0.538
cds.c74756_g1_i2|m.13867	SignalP-4.1	SIGNAL	1	22	0.538
cds.c74916_g1_i1|m.13909	SignalP-4.1	SIGNAL	1	27	0.641
cds.c74916_g1_i2|m.13910	SignalP-4.1	SIGNAL	1	18	0.783
cds.c75054_g1_i1|m.13945	SignalP-4.1	SIGNAL	1	29	0.886
cds.c75054_g1_i2|m.13947	SignalP-4.1	SIGNAL	1	29	0.886
cds.c75068_g1_i1|m.13952	SignalP-4.1	SIGNAL	1	30	0.805
cds.c75407_g1_i1|m.14036	SignalP-4.1	SIGNAL	1	16	0.752
cds.c75835_g1_i1|m.14127	SignalP-4.1	SIGNAL	1	33	0.807
cds.c76139_g1_i1|m.14194	SignalP-4.1	SIGNAL	1	23	0.761
cds.c76350_g1_i1|m.14246	SignalP-4.1	SIGNAL	1	30	0.541
cds.c76665_g1_i1|m.14351	SignalP-4.1	SIGNAL	1	36	0.774
cds.c76683_g1_i1|m.14354	SignalP-4.1	SIGNAL	1	18	0.814
cds.c76699_g1_i1|m.14357	SignalP-4.1	SIGNAL	1	20	0.872
cds.c77207_g1_i2|m.14499	SignalP-4.1	SIGNAL	1	16	0.786
cds.c77251_g1_i1|m.14507	SignalP-4.1	SIGNAL	1	33	0.578
cds.c77251_g1_i2|m.14509	SignalP-4.1	SIGNAL	1	33	0.578
cds.c77251_g1_i3|m.14511	SignalP-4.1	SIGNAL	1	33	0.578
cds.c77481_g1_i1|m.14572	SignalP-4.1	SIGNAL	1	23	0.856
cds.c7767_g1_i1|m.1165	SignalP-4.1	SIGNAL	1	31	0.735
cds.c77684_g1_i1|m.14610	SignalP-4.1	SIGNAL	1	14	0.566
cds.c77765_g1_i1|m.14618	SignalP-4.1	SIGNAL	1	26	0.915
cds.c77860_g1_i1|m.14646	SignalP-4.1	SIGNAL	1	27	0.912
cds.c78250_g1_i1|m.14757	SignalP-4.1	SIGNAL	1	24	0.735
cds.c78538_g1_i1|m.14840	SignalP-4.1	SIGNAL	1	21	0.53
cds.c78661_g1_i1|m.14897	SignalP-4.1	SIGNAL	1	26	0.535
cds.c78893_g1_i1|m.14950	SignalP-4.1	SIGNAL	1	25	0.46
cds.c79070_g1_i1|m.14998	SignalP-4.1	SIGNAL	1	15	0.802
cds.c79120_g1_i1|m.15016	SignalP-4.1	SIGNAL	1	21	0.847
cds.c79169_g1_i1|m.15029	SignalP-4.1	SIGNAL	1	17	0.706
cds.c79169_g1_i2|m.15031	SignalP-4.1	SIGNAL	1	17	0.706
cds.c7950_g1_i2|m.1183	SignalP-4.1	SIGNAL	1	39	0.719
cds.c79855_g1_i1|m.15212	SignalP-4.1	SIGNAL	1	24	0.838
cds.c79981_g1_i2|m.15244	SignalP-4.1	SIGNAL	1	16	0.719
cds.c80331_g1_i1|m.15311	SignalP-4.1	SIGNAL	1	20	0.563
cds.c80331_g1_i2|m.15313	SignalP-4.1	SIGNAL	1	19	0.616
cds.c8094_g1_i2|m.1205	SignalP-4.1	SIGNAL	1	10	0.469
cds.c81021_g1_i1|m.15488	SignalP-4.1	SIGNAL	1	36	0.77
cds.c81563_g1_i1|m.15607	SignalP-4.1	SIGNAL	1	47	0.504
cds.c81609_g1_i2|m.15619	SignalP-4.1	SIGNAL	1	18	0.845
[truncated: 151 more rows]

## Sheet: Table S7
Table S7. Prediction result of transcription factors
Sequence identifier	Hidden Markov Model identifier	Family name	Family description
c106589_g1_i1	PF00010	HLH	Helix-loop-helix DNA-binding domain
c107109_g2_i1	PF00010	HLH	Helix-loop-helix DNA-binding domain
c108045_g1_i1	PF00010	HLH	Helix-loop-helix DNA-binding domain
c108909_g1_i3	PF00010	HLH	Helix-loop-helix DNA-binding domain
c109174_g1_i1	PF00010	HLH	Helix-loop-helix DNA-binding domain
c109174_g1_i2	PF00010	HLH	Helix-loop-helix DNA-binding domain
c109174_g1_i3	PF00010	HLH	Helix-loop-helix DNA-binding domain
c109174_g1_i4	PF00010	HLH	Helix-loop-helix DNA-binding domain
c111397_g1_i1	PF00010	HLH	Helix-loop-helix DNA-binding domain
c111792_g1_i1	PF00010	HLH	Helix-loop-helix DNA-binding domain
c111868_g1_i1	PF00010	HLH	Helix-loop-helix DNA-binding domain
c112014_g1_i1	PF00010	HLH	Helix-loop-helix DNA-binding domain
c112014_g1_i2	PF00010	HLH	Helix-loop-helix DNA-binding domain
c113186_g3_i1	PF00010	HLH	Helix-loop-helix DNA-binding domain
c114379_g3_i1	PF00010	HLH	Helix-loop-helix DNA-binding domain
c114379_g3_i3	PF00010	HLH	Helix-loop-helix DNA-binding domain
c114379_g3_i4	PF00010	HLH	Helix-loop-helix DNA-binding domain
c116337_g1_i1	PF00010	HLH	Helix-loop-helix DNA-binding domain
c116811_g1_i1	PF00010	HLH	Helix-loop-helix DNA-binding domain
c116811_g1_i2	PF00010	HLH	Helix-loop-helix DNA-binding domain
c116811_g1_i3	PF00010	HLH	Helix-loop-helix DNA-binding domain
c116959_g10_i1	PF00010	HLH	Helix-loop-helix DNA-binding domain
c116982_g1_i10	PF00010	HLH	Helix-loop-helix DNA-binding domain
c116982_g1_i3	PF00010	HLH	Helix-loop-helix DNA-binding domain
c116982_g1_i4	PF00010	HLH	Helix-loop-helix DNA-binding domain
c116982_g1_i7	PF00010	HLH	Helix-loop-helix DNA-binding domain
c116982_g1_i9	PF00010	HLH	Helix-loop-helix DNA-binding domain
c117600_g2_i1	PF00010	HLH	Helix-loop-helix DNA-binding domain
c117600_g2_i2	PF00010	HLH	Helix-loop-helix DNA-binding domain
c117600_g2_i3	PF00010	HLH	Helix-loop-helix DNA-binding domain
c118300_g1_i1	PF00010	HLH	Helix-loop-helix DNA-binding domain
c118300_g1_i2	PF00010	HLH	Helix-loop-helix DNA-binding domain
c118300_g1_i3	PF00010	HLH	Helix-loop-helix DNA-binding domain
c120812_g4_i1	PF00010	HLH	Helix-loop-helix DNA-binding domain
c120812_g4_i2	PF00010	HLH	Helix-loop-helix DNA-binding domain
c121225_g1_i1	PF00010	HLH	Helix-loop-helix DNA-binding domain
c121225_g1_i2	PF00010	HLH	Helix-loop-helix DNA-binding domain
c122165_g1_i1	PF00010	HLH	Helix-loop-helix DNA-binding domain
c122625_g4_i1	PF00010	HLH	Helix-loop-helix DNA-binding domain
c123182_g1_i1	PF00010	HLH	Helix-loop-helix DNA-binding domain
c123182_g1_i2	PF00010	HLH	Helix-loop-helix DNA-binding domain
c123182_g1_i3	PF00010	HLH	Helix-loop-helix DNA-binding domain
c123246_g5_i1	PF00010	HLH	Helix-loop-helix DNA-binding domain
c123472_g1_i1	PF00010	HLH	Helix-loop-helix DNA-binding domain
c123472_g1_i2	PF00010	HLH	Helix-loop-helix DNA-binding domain
c220947_g1_i1	PF00010	HLH	Helix-loop-helix DNA-binding domain
c31729_g1_i1	PF00010	HLH	Helix-loop-helix DNA-binding domain
c90863_g1_i1	PF00010	HLH	Helix-loop-helix DNA-binding domain
c9251_g1_i1	PF00010	HLH	Helix-loop-helix DNA-binding domain
c98858_g2_i1	PF00010	HLH	Helix-loop-helix DNA-binding domain
c98902_g1_i1	PF00010	HLH	Helix-loop-helix DNA-binding domain
c98902_g2_i1	PF00010	HLH	Helix-loop-helix DNA-binding domain
c101832_g1_i1	PF00046	Homeobox	Homeobox domain
c101832_g1_i2	PF00046	Homeobox	Homeobox domain
c106103_g2_i4	PF00046	Homeobox	Homeobox domain
c110608_g1_i4	PF00046	Homeobox	Homeobox domain
c110608_g1_i5	PF00046	Homeobox	Homeobox domain
c110608_g1_i6	PF00046	Homeobox	Homeobox domain
c110608_g1_i8	PF00046	Homeobox	Homeobox domain
c110608_g1_i9	PF00046	Homeobox	Homeobox domain
c110771_g2_i1	PF00046	Homeobox	Homeobox domain
c114729_g2_i1	PF00046	Homeobox	Homeobox domain
c115012_g1_i4	PF00046	Homeobox	Homeobox domain
c115012_g1_i5	PF00046	Homeobox	Homeobox domain
c116215_g1_i1	PF00046	Homeobox	Homeobox domain
c116215_g1_i2	PF00046	Homeobox	Homeobox domain
c116978_g1_i1	PF00046	Homeobox	Homeobox domain
c116978_g1_i2	PF00046	Homeobox	Homeobox domain
c117270_g2_i1	PF00046	Homeobox	Homeobox domain
c120717_g1_i1	PF00046	Homeobox	Homeobox domain
c120717_g1_i5	PF00046	Homeobox	Homeobox domain
c120717_g1_i8	PF00046	Homeobox	Homeobox domain
c121051_g4_i1	PF00046	Homeobox	Homeobox domain
c121231_g1_i1	PF00046	Homeobox	Homeobox domain
c122219_g1_i1	PF00046	Homeobox	Homeobox domain
c122219_g1_i2	PF00046	Homeobox	Homeobox domain
c123267_g1_i1	PF00046	Homeobox	Homeobox domain
c123267_g1_i2	PF00046	Homeobox	Homeobox domain
c124236_g1_i1	PF00046	Homeobox	Homeobox domain
c124236_g1_i2	PF00046	Homeobox	Homeobox domain
c130652_g1_i1	PF00046	Homeobox	Homeobox domain
c134084_g1_i1	PF00046	Homeobox	Homeobox domain
c134362_g1_i1	PF00046	Homeobox	Homeobox domain
c134496_g1_i1	PF00046	Homeobox	Homeobox domain
c148116_g1_i1	PF00046	Homeobox	Homeobox domain
c170550_g1_i1	PF00046	Homeobox	Homeobox domain
c183417_g1_i1	PF00046	Homeobox	Homeobox domain
c204647_g1_i1	PF00046	Homeobox	Homeobox domain
c212054_g1_i1	PF00046	Homeobox	Homeobox domain
c218451_g1_i1	PF00046	Homeobox	Homeobox domain
c227351_g1_i1	PF00046	Homeobox	Homeobox domain
c228297_g1_i1	PF00046	Homeobox	Homeobox domain
c27194_g1_i1	PF00046	Homeobox	Homeobox domain
c275_g1_i1	PF00046	Homeobox	Homeobox domain
c36200_g1_i1	PF00046	Homeobox	Homeobox domain
c63687_g1_i3	PF00046	Homeobox	Homeobox domain
c74394_g1_i1	PF00046	Homeobox	Homeobox domain
c87437_g1_i1	PF00046	Homeobox	Homeobox domain
c93007_g1_i1	PF00046	Homeobox	Homeobox domain
c98919_g3_i2	PF00046	Homeobox	Homeobox domain
c100260_g1_i2	PF00096	zf-C2H2	Zinc finger, C2H2 type
c101229_g1_i1	PF00096	zf-C2H2	Zinc finger, C2H2 type
c101480_g1_i1	PF00096	zf-C2H2	Zinc finger, C2H2 type
c102200_g1_i1	PF00096	zf-C2H2	Zinc finger, C2H2 type
c102811_g1_i1	PF00096	zf-C2H2	Zinc finger, C2H2 type
c102811_g1_i2	PF00096	zf-C2H2	Zinc finger, C2H2 type
c103027_g1_i1	PF00096	zf-C2H2	Zinc finger, C2H2 type
c103027_g1_i2	PF00096	zf-C2H2	Zinc finger, C2H2 type
c103205_g1_i1	PF00096	zf-C2H2	Zinc finger, C2H2 type
c103300_g1_i1	PF00096	zf-C2H2	Zinc finger, C2H2 type
c104625_g1_i2	PF00096	zf-C2H2	Zinc finger, C2H2 type
c104625_g2_i1	PF00096	zf-C2H2	Zinc finger, C2H2 type
c104954_g1_i1	PF00096	zf-C2H2	Zinc finger, C2H2 type
c105039_g1_i1	PF00096	zf-C2H2	Zinc finger, C2H2 type
c105039_g1_i2	PF00096	zf-C2H2	Zinc finger, C2H2 type
c105762_g1_i1	PF00096	zf-C2H2	Zinc finger, C2H2 type
c105762_g1_i2	PF00096	zf-C2H2	Zinc finger, C2H2 type
c105762_g1_i3	PF00096	zf-C2H2	Zinc finger, C2H2 type
c105762_g1_i4	PF00096	zf-C2H2	Zinc finger, C2H2 type
c105762_g1_i5	PF00096	zf-C2H2	Zinc finger, C2H2 type
c105825_g1_i1	PF00096	zf-C2H2	Zinc finger, C2H2 type
c105825_g1_i2	PF00096	zf-C2H2	Zinc finger, C2H2 type
c105848_g1_i1	PF00096	zf-C2H2	Zinc finger, C2H2 type
c105848_g2_i1	PF00096	zf-C2H2	Zinc finger, C2H2 type
c105848_g2_i3	PF00096	zf-C2H2	Zinc finger, C2H2 type
c105848_g2_i4	PF00096	zf-C2H2	Zinc finger, C2H2 type
c105848_g2_i6	PF00096	zf-C2H2	Zinc finger, C2H2 type
c106103_g2_i1	PF00096	zf-C2H2	Zinc finger, C2H2 type
c106103_g2_i3	PF00096	zf-C2H2	Zinc finger, C2H2 type
c106103_g2_i6	PF00096	zf-C2H2	Zinc finger, C2H2 type
c106292_g1_i1	PF00096	zf-C2H2	Zinc finger, C2H2 type
c106292_g1_i2	PF00096	zf-C2H2	Zinc finger, C2H2 type
c106296_g1_i1	PF00096	zf-C2H2	Zinc finger, C2H2 type
c106296_g1_i2	PF00096	zf-C2H2	Zinc finger, C2H2 type
c106296_g1_i3	PF00096	zf-C2H2	Zinc finger, C2H2 type
c106423_g1_i1	PF00096	zf-C2H2	Zinc finger, C2H2 type
c106423_g1_i2	PF00096	zf-C2H2	Zinc finger, C2H2 type
c106423_g1_i3	PF00096	zf-C2H2	Zinc finger, C2H2 type
c106423_g1_i4	PF00096	zf-C2H2	Zinc finger, C2H2 type
c106433_g1_i1	PF00096	zf-C2H2	Zinc finger, C2H2 type
c106433_g1_i2	PF00096	zf-C2H2	Zinc finger, C2H2 type
c106433_g1_i3	PF00096	zf-C2H2	Zinc finger, C2H2 type
c106433_g1_i4	PF00096	zf-C2H2	Zinc finger, C2H2 type
c106433_g1_i5	PF00096	zf-C2H2	Zinc finger, C2H2 type
c106433_g1_i6	PF00096	zf-C2H2	Zinc finger, C2H2 type
c106621_g1_i2	PF00096	zf-C2H2	Zinc finger, C2H2 type
c107204_g2_i1	PF00096	zf-C2H2	Zinc finger, C2H2 type
c107244_g1_i1	PF00096	zf-C2H2	Zinc finger, C2H2 type
c107623_g1_i1	PF00096	zf-C2H2	Zinc finger, C2H2 type
c107623_g1_i2	PF00096	zf-C2H2	Zinc finger, C2H2 type
c107623_g1_i3	PF00096	zf-C2H2	Zinc finger, C2H2 type
c107942_g1_i1	PF00096	zf-C2H2	Zinc finger, C2H2 type
c108257_g4_i1	PF00096	zf-C2H2	Zinc finger, C2H2 type
c108257_g4_i2	PF00096	zf-C2H2	Zinc finger, C2H2 type
c108466_g1_i3	PF00096	zf-C2H2	Zinc finger, C2H2 type
c108466_g2_i1	PF00096	zf-C2H2	Zinc finger, C2H2 type
c108466_g3_i1	PF00096	zf-C2H2	Zinc finger, C2H2 type
c108501_g2_i1	PF00096	zf-C2H2	Zinc finger, C2H2 type
c108501_g2_i2	PF00096	zf-C2H2	Zinc finger, C2H2 type
c108713_g1_i1	PF00096	zf-C2H2	Zinc finger, C2H2 type
c108778_g1_i1	PF00096	zf-C2H2	Zinc finger, C2H2 type
c108778_g1_i2	PF00096	zf-C2H2	Zinc finger, C2H2 type
c108951_g1_i1	PF00096	zf-C2H2	Zinc finger, C2H2 type
c108951_g1_i2	PF00096	zf-C2H2	Zinc finger, C2H2 type
c108951_g1_i3	PF00096	zf-C2H2	Zinc finger, C2H2 type
c108951_g1_i4	PF00096	zf-C2H2	Zinc finger, C2H2 type
c108985_g1_i1	PF00096	zf-C2H2	Zinc finger, C2H2 type
c109254_g2_i1	PF00096	zf-C2H2	Zinc finger, C2H2 type
c109494_g2_i1	PF00096	zf-C2H2	Zinc finger, C2H2 type
c109546_g4_i1	PF00096	zf-C2H2	Zinc finger, C2H2 type
c109752_g2_i1	PF00096	zf-C2H2	Zinc finger, C2H2 type
c109752_g2_i2	PF00096	zf-C2H2	Zinc finger, C2H2 type
c109917_g1_i1	PF00096	zf-C2H2	Zinc finger, C2H2 type
c109917_g1_i2	PF00096	zf-C2H2	Zinc finger, C2H2 type
c110056_g1_i1	PF00096	zf-C2H2	Zinc finger, C2H2 type
c110056_g2_i1	PF00096	zf-C2H2	Zinc finger, C2H2 type
c110210_g1_i1	PF00096	zf-C2H2	Zinc finger, C2H2 type
c110210_g1_i2	PF00096	zf-C2H2	Zinc finger, C2H2 type
c110210_g1_i4	PF00096	zf-C2H2	Zinc finger, C2H2 type
c110400_g1_i1	PF00096	zf-C2H2	Zinc finger, C2H2 type
c110400_g1_i2	PF00096	zf-C2H2	Zinc finger, C2H2 type
c110400_g1_i3	PF00096	zf-C2H2	Zinc finger, C2H2 type
c110400_g2_i1	PF00096	zf-C2H2	Zinc finger, C2H2 type
c110670_g1_i2	PF00096	zf-C2H2	Zinc finger, C2H2 type
c110705_g2_i3	PF00096	zf-C2H2	Zinc finger, C2H2 type
c111040_g1_i1	PF00096	zf-C2H2	Zinc finger, C2H2 type
c111250_g2_i1	PF00096	zf-C2H2	Zinc finger, C2H2 type
c111250_g2_i2	PF00096	zf-C2H2	Zinc finger, C2H2 type
c111496_g1_i2	PF00096	zf-C2H2	Zinc finger, C2H2 type
c111496_g1_i3	PF00096	zf-C2H2	Zinc finger, C2H2 type
c11152_g1_i1	PF00096	zf-C2H2	Zinc finger, C2H2 type
c111576_g1_i1	PF00096	zf-C2H2	Zinc finger, C2H2 type
c111576_g1_i2	PF00096	zf-C2H2	Zinc finger, C2H2 type
c111641_g1_i1	PF00096	zf-C2H2	Zinc finger, C2H2 type
c111641_g1_i2	PF00096	zf-C2H2	Zinc finger, C2H2 type
c111657_g1_i1	PF00096	zf-C2H2	Zinc finger, C2H2 type
c111862_g1_i1	PF00096	zf-C2H2	Zinc finger, C2H2 type
c111862_g1_i2	PF00096	zf-C2H2	Zinc finger, C2H2 type
c111862_g1_i3	PF00096	zf-C2H2	Zinc finger, C2H2 type
c111995_g1_i6	PF00096	zf-C2H2	Zinc finger, C2H2 type
c112061_g1_i1	PF00096	zf-C2H2	Zinc finger, C2H2 type
c112278_g1_i1	PF00096	zf-C2H2	Zinc finger, C2H2 type
c112278_g1_i2	PF00096	zf-C2H2	Zinc finger, C2H2 type
c112326_g2_i1	PF00096	zf-C2H2	Zinc finger, C2H2 type
c112408_g1_i1	PF00096	zf-C2H2	Zinc finger, C2H2 type
c112677_g1_i5	PF00096	zf-C2H2	Zinc finger, C2H2 type
c112724_g4_i2	PF00096	zf-C2H2	Zinc finger, C2H2 type
c112724_g4_i6	PF00096	zf-C2H2	Zinc finger, C2H2 type
c112775_g2_i1	PF00096	zf-C2H2	Zinc finger, C2H2 type
c112775_g2_i2	PF00096	zf-C2H2	Zinc finger, C2H2 type
c112775_g2_i4	PF00096	zf-C2H2	Zinc finger, C2H2 type
c112798_g1_i1	PF00096	zf-C2H2	Zinc finger, C2H2 type
c112822_g1_i2	PF00096	zf-C2H2	Zinc finger, C2H2 type
c112822_g1_i3	PF00096	zf-C2H2	Zinc finger, C2H2 type
c112822_g1_i4	PF00096	zf-C2H2	Zinc finger, C2H2 type
c112839_g1_i1	PF00096	zf-C2H2	Zinc finger, C2H2 type
c112887_g1_i1	PF00096	zf-C2H2	Zinc finger, C2H2 type
c112887_g1_i2	PF00096	zf-C2H2	Zinc finger, C2H2 type
c113057_g3_i1	PF00096	zf-C2H2	Zinc finger, C2H2 type
c113158_g2_i1	PF00096	zf-C2H2	Zinc finger, C2H2 type
c113225_g1_i1	PF00096	zf-C2H2	Zinc finger, C2H2 type
c113225_g1_i2	PF00096	zf-C2H2	Zinc finger, C2H2 type
c113238_g1_i1	PF00096	zf-C2H2	Zinc finger, C2H2 type
c113296_g1_i1	PF00096	zf-C2H2	Zinc finger, C2H2 type
c113296_g1_i2	PF00096	zf-C2H2	Zinc finger, C2H2 type
c113480_g1_i1	PF00096	zf-C2H2	Zinc finger, C2H2 type
c113578_g1_i1	PF00096	zf-C2H2	Zinc finger, C2H2 type
c113621_g1_i1	PF00096	zf-C2H2	Zinc finger, C2H2 type
c113621_g1_i2	PF00096	zf-C2H2	Zinc finger, C2H2 type
c113621_g1_i3	PF00096	zf-C2H2	Zinc finger, C2H2 type
c113621_g2_i1	PF00096	zf-C2H2	Zinc finger, C2H2 type
c113688_g1_i1	PF00096	zf-C2H2	Zinc finger, C2H2 type
c114275_g1_i1	PF00096	zf-C2H2	Zinc finger, C2H2 type
c114297_g1_i1	PF00096	zf-C2H2	Zinc finger, C2H2 type
c114297_g1_i2	PF00096	zf-C2H2	Zinc finger, C2H2 type
c114511_g1_i1	PF00096	zf-C2H2	Zinc finger, C2H2 type
c114511_g1_i2	PF00096	zf-C2H2	Zinc finger, C2H2 type
c114534_g1_i1	PF00096	zf-C2H2	Zinc finger, C2H2 type
c114534_g1_i2	PF00096	zf-C2H2	Zinc finger, C2H2 type
c114661_g1_i1	PF00096	zf-C2H2	Zinc finger, C2H2 type
c114661_g1_i2	PF00096	zf-C2H2	Zinc finger, C2H2 type
c114661_g1_i3	PF00096	zf-C2H2	Zinc finger, C2H2 type
c114661_g1_i4	PF00096	zf-C2H2	Zinc finger, C2H2 type
c114661_g1_i5	PF00096	zf-C2H2	Zinc finger, C2H2 type
c114661_g1_i8	PF00096	zf-C2H2	Zinc finger, C2H2 type
c114699_g1_i1	PF00096	zf-C2H2	Zinc finger, C2H2 type
c114699_g1_i2	PF00096	zf-C2H2	Zinc finger, C2H2 type
c114821_g1_i1	PF00096	zf-C2H2	Zinc finger, C2H2 type
c114864_g1_i1	PF00096	zf-C2H2	Zinc finger, C2H2 type
c114864_g1_i3	PF00096	zf-C2H2	Zinc finger, C2H2 type
c114864_g2_i1	PF00096	zf-C2H2	Zinc finger, C2H2 type
c114883_g1_i1	PF00096	zf-C2H2	Zinc finger, C2H2 type
c114883_g1_i2	PF00096	zf-C2H2	Zinc finger, C2H2 type
c114883_g1_i3	PF00096	zf-C2H2	Zinc finger, C2H2 type
c114883_g2_i1	PF00096	zf-C2H2	Zinc finger, C2H2 type
c114938_g1_i1	PF00096	zf-C2H2	Zinc finger, C2H2 type
c114938_g1_i11	PF00096	zf-C2H2	Zinc finger, C2H2 type
c114938_g1_i12	PF00096	zf-C2H2	Zinc finger, C2H2 type
c114938_g1_i13	PF00096	zf-C2H2	Zinc finger, C2H2 type
c114938_g1_i2	PF00096	zf-C2H2	Zinc finger, C2H2 type
c114938_g1_i3	PF00096	zf-C2H2	Zinc finger, C2H2 type
c114938_g1_i5	PF00096	zf-C2H2	Zinc finger, C2H2 type
c114938_g1_i7	PF00096	zf-C2H2	Zinc finger, C2H2 type
c114938_g1_i8	PF00096	zf-C2H2	Zinc finger, C2H2 type
c114938_g1_i9	PF00096	zf-C2H2	Zinc finger, C2H2 type
c11498_g1_i1	PF00096	zf-C2H2	Zinc finger, C2H2 type
c115012_g1_i1	PF00096	zf-C2H2	Zinc finger, C2H2 type
c115012_g1_i3	PF00096	zf-C2H2	Zinc finger, C2H2 type
c115062_g1_i1	PF00096	zf-C2H2	Zinc finger, C2H2 type
c115062_g1_i2	PF00096	zf-C2H2	Zinc finger, C2H2 type
c115073_g1_i1	PF00096	zf-C2H2	Zinc finger, C2H2 type
c115230_g1_i3	PF00096	zf-C2H2	Zinc finger, C2H2 type
c115271_g3_i1	PF00096	zf-C2H2	Zinc finger, C2H2 type
c115289_g2_i1	PF00096	zf-C2H2	Zinc finger, C2H2 type
c115311_g1_i1	PF00096	zf-C2H2	Zinc finger, C2H2 type
c115344_g1_i2	PF00096	zf-C2H2	Zinc finger, C2H2 type
c115394_g1_i1	PF00096	zf-C2H2	Zinc finger, C2H2 type
c115428_g1_i2	PF00096	zf-C2H2	Zinc finger, C2H2 type
c115428_g1_i5	PF00096	zf-C2H2	Zinc finger, C2H2 type
c115584_g2_i1	PF00096	zf-C2H2	Zinc finger, C2H2 type
c115584_g3_i6	PF00096	zf-C2H2	Zinc finger, C2H2 type
c115645_g1_i1	PF00096	zf-C2H2	Zinc finger, C2H2 type
c115731_g1_i2	PF00096	zf-C2H2	Zinc finger, C2H2 type
c115764_g1_i1	PF00096	zf-C2H2	Zinc finger, C2H2 type
c115764_g1_i2	PF00096	zf-C2H2	Zinc finger, C2H2 type
c116125_g1_i1	PF00096	zf-C2H2	Zinc finger, C2H2 type
c116269_g1_i12	PF00096	zf-C2H2	Zinc finger, C2H2 type
c116269_g1_i2	PF00096	zf-C2H2	Zinc finger, C2H2 type
c116269_g1_i3	PF00096	zf-C2H2	Zinc finger, C2H2 type
c116269_g1_i5	PF00096	zf-C2H2	Zinc finger, C2H2 type
c116269_g1_i6	PF00096	zf-C2H2	Zinc finger, C2H2 type
c116269_g1_i8	PF00096	zf-C2H2	Zinc finger, C2H2 type
c116277_g2_i1	PF00096	zf-C2H2	Zinc finger, C2H2 type
c116413_g2_i3	PF00096	zf-C2H2	Zinc finger, C2H2 type
c116493_g3_i1	PF00096	zf-C2H2	Zinc finger, C2H2 type
c116493_g3_i10	PF00096	zf-C2H2	Zinc finger, C2H2 type
c116493_g3_i11	PF00096	zf-C2H2	Zinc finger, C2H2 type
c116493_g3_i12	PF00096	zf-C2H2	Zinc finger, C2H2 type
c116493_g3_i13	PF00096	zf-C2H2	Zinc finger, C2H2 type
c116493_g3_i14	PF00096	zf-C2H2	Zinc finger, C2H2 type
c116493_g3_i2	PF00096	zf-C2H2	Zinc finger, C2H2 type
c116493_g3_i3	PF00096	zf-C2H2	Zinc finger, C2H2 type
c116493_g3_i4	PF00096	zf-C2H2	Zinc finger, C2H2 type
c116493_g3_i5	PF00096	zf-C2H2	Zinc finger, C2H2 type
c116493_g3_i6	PF00096	zf-C2H2	Zinc finger, C2H2 type
c116493_g3_i7	PF00096	zf-C2H2	Zinc finger, C2H2 type
c116493_g3_i8	PF00096	zf-C2H2	Zinc finger, C2H2 type
c116493_g3_i9	PF00096	zf-C2H2	Zinc finger, C2H2 type
c116493_g4_i1	PF00096	zf-C2H2	Zinc finger, C2H2 type
c116493_g4_i2	PF00096	zf-C2H2	Zinc finger, C2H2 type
c116493_g4_i3	PF00096	zf-C2H2	Zinc finger, C2H2 type
c116493_g4_i4	PF00096	zf-C2H2	Zinc finger, C2H2 type
c116493_g4_i6	PF00096	zf-C2H2	Zinc finger, C2H2 type
c116493_g4_i7	PF00096	zf-C2H2	Zinc finger, C2H2 type
c116493_g4_i8	PF00096	zf-C2H2	Zinc finger, C2H2 type
c116622_g1_i1	PF00096	zf-C2H2	Zinc finger, C2H2 type
c116703_g1_i1	PF00096	zf-C2H2	Zinc finger, C2H2 type
c116718_g1_i1	PF00096	zf-C2H2	Zinc finger, C2H2 type
c116721_g1_i1	PF00096	zf-C2H2	Zinc finger, C2H2 type
c116850_g1_i1	PF00096	zf-C2H2	Zinc finger, C2H2 type
c116850_g1_i2	PF00096	zf-C2H2	Zinc finger, C2H2 type
c116850_g2_i1	PF00096	zf-C2H2	Zinc finger, C2H2 type
c116909_g3_i1	PF00096	zf-C2H2	Zinc finger, C2H2 type
c116909_g3_i3	PF00096	zf-C2H2	Zinc finger, C2H2 type
c116936_g1_i1	PF00096	zf-C2H2	Zinc finger, C2H2 type
c117101_g1_i1	PF00096	zf-C2H2	Zinc finger, C2H2 type
c117101_g1_i2	PF00096	zf-C2H2	Zinc finger, C2H2 type
c117146_g1_i1	PF00096	zf-C2H2	Zinc finger, C2H2 type
c117146_g1_i2	PF00096	zf-C2H2	Zinc finger, C2H2 type
c117158_g2_i1	PF00096	zf-C2H2	Zinc finger, C2H2 type
c117158_g2_i2	PF00096	zf-C2H2	Zinc finger, C2H2 type
c117228_g2_i1	PF00096	zf-C2H2	Zinc finger, C2H2 type
c117317_g2_i1	PF00096	zf-C2H2	Zinc finger, C2H2 type
c117317_g2_i4	PF00096	zf-C2H2	Zinc finger, C2H2 type
c117317_g2_i6	PF00096	zf-C2H2	Zinc finger, C2H2 type
c117317_g2_i7	PF00096	zf-C2H2	Zinc finger, C2H2 type
c117347_g1_i1	PF00096	zf-C2H2	Zinc finger, C2H2 type
c117347_g1_i2	PF00096	zf-C2H2	Zinc finger, C2H2 type
c117347_g1_i3	PF00096	zf-C2H2	Zinc finger, C2H2 type
c117347_g1_i4	PF00096	zf-C2H2	Zinc finger, C2H2 type
c117347_g1_i5	PF00096	zf-C2H2	Zinc finger, C2H2 type
c117347_g1_i6	PF00096	zf-C2H2	Zinc finger, C2H2 type
c117388_g2_i2	PF00096	zf-C2H2	Zinc finger, C2H2 type
c117389_g1_i1	PF00096	zf-C2H2	Zinc finger, C2H2 type
c117389_g1_i2	PF00096	zf-C2H2	Zinc finger, C2H2 type
c117389_g2_i1	PF00096	zf-C2H2	Zinc finger, C2H2 type
c117460_g1_i2	PF00096	zf-C2H2	Zinc finger, C2H2 type
c117460_g1_i3	PF00096	zf-C2H2	Zinc finger, C2H2 type
c117648_g1_i1	PF00096	zf-C2H2	Zinc finger, C2H2 type
c117648_g1_i2	PF00096	zf-C2H2	Zinc finger, C2H2 type
c117702_g1_i1	PF00096	zf-C2H2	Zinc finger, C2H2 type
c117858_g1_i2	PF00096	zf-C2H2	Zinc finger, C2H2 type
c117931_g1_i1	PF00096	zf-C2H2	Zinc finger, C2H2 type
c117931_g1_i2	PF00096	zf-C2H2	Zinc finger, C2H2 type
c117931_g1_i5	PF00096	zf-C2H2	Zinc finger, C2H2 type
c118261_g1_i1	PF00096	zf-C2H2	Zinc finger, C2H2 type
c118261_g1_i3	PF00096	zf-C2H2	Zinc finger, C2H2 type
c118448_g3_i1	PF00096	zf-C2H2	Zinc finger, C2H2 type
c118653_g1_i1	PF00096	zf-C2H2	Zinc finger, C2H2 type
c118653_g1_i2	PF00096	zf-C2H2	Zinc finger, C2H2 type
c118653_g1_i3	PF00096	zf-C2H2	Zinc finger, C2H2 type
c118657_g1_i2	PF00096	zf-C2H2	Zinc finger, C2H2 type
c118657_g1_i4	PF00096	zf-C2H2	Zinc finger, C2H2 type
c118657_g1_i5	PF00096	zf-C2H2	Zinc finger, C2H2 type
c118673_g1_i1	PF00096	zf-C2H2	Zinc finger, C2H2 type
c118673_g1_i2	PF00096	zf-C2H2	Zinc finger, C2H2 type
c118673_g1_i3	PF00096	zf-C2H2	Zinc finger, C2H2 type
c118714_g3_i1	PF00096	zf-C2H2	Zinc finger, C2H2 type
c118714_g4_i1	PF00096	zf-C2H2	Zinc finger, C2H2 type
c118714_g4_i2	PF00096	zf-C2H2	Zinc finger, C2H2 type
c118714_g4_i3	PF00096	zf-C2H2	Zinc finger, C2H2 type
c118714_g5_i1	PF00096	zf-C2H2	Zinc finger, C2H2 type
c118736_g2_i1	PF00096	zf-C2H2	Zinc finger, C2H2 type
c118736_g2_i2	PF00096	zf-C2H2	Zinc finger, C2H2 type
c118736_g3_i1	PF00096	zf-C2H2	Zinc finger, C2H2 type
c118788_g1_i1	PF00096	zf-C2H2	Zinc finger, C2H2 type
c118924_g1_i1	PF00096	zf-C2H2	Zinc finger, C2H2 type
c118924_g1_i2	PF00096	zf-C2H2	Zinc finger, C2H2 type
c118977_g1_i1	PF00096	zf-C2H2	Zinc finger, C2H2 type
c118977_g1_i2	PF00096	zf-C2H2	Zinc finger, C2H2 type
c119108_g1_i1	PF00096	zf-C2H2	Zinc finger, C2H2 type
c119236_g3_i1	PF00096	zf-C2H2	Zinc finger, C2H2 type
c119271_g1_i1	PF00096	zf-C2H2	Zinc finger, C2H2 type
c119281_g1_i1	PF00096	zf-C2H2	Zinc finger, C2H2 type
c119282_g1_i1	PF00096	zf-C2H2	Zinc finger, C2H2 type
c119282_g1_i2	PF00096	zf-C2H2	Zinc finger, C2H2 type
c119307_g1_i1	PF00096	zf-C2H2	Zinc finger, C2H2 type
c119307_g1_i2	PF00096	zf-C2H2	Zinc finger, C2H2 type
c119336_g2_i1	PF00096	zf-C2H2	Zinc finger, C2H2 type
c119336_g2_i2	PF00096	zf-C2H2	Zinc finger, C2H2 type
c119441_g1_i1	PF00096	zf-C2H2	Zinc finger, C2H2 type
c119648_g1_i1	PF00096	zf-C2H2	Zinc finger, C2H2 type
c119648_g1_i2	PF00096	zf-C2H2	Zinc finger, C2H2 type
c119747_g1_i1	PF00096	zf-C2H2	Zinc finger, C2H2 type
c119816_g3_i1	PF00096	zf-C2H2	Zinc finger, C2H2 type
c119855_g1_i1	PF00096	zf-C2H2	Zinc finger, C2H2 type
c119977_g3_i1	PF00096	zf-C2H2	Zinc finger, C2H2 type
c119978_g1_i1	PF00096	zf-C2H2	Zinc finger, C2H2 type
c119978_g1_i2	PF00096	zf-C2H2	Zinc finger, C2H2 type
c119978_g1_i3	PF00096	zf-C2H2	Zinc finger, C2H2 type
c119990_g3_i1	PF00096	zf-C2H2	Zinc finger, C2H2 type
c120032_g1_i1	PF00096	zf-C2H2	Zinc finger, C2H2 type
c120032_g1_i2	PF00096	zf-C2H2	Zinc finger, C2H2 type
c120032_g2_i1	PF00096	zf-C2H2	Zinc finger, C2H2 type
c120050_g1_i1	PF00096	zf-C2H2	Zinc finger, C2H2 type
c120050_g1_i2	PF00096	zf-C2H2	Zinc finger, C2H2 type
c120050_g1_i3	PF00096	zf-C2H2	Zinc finger, C2H2 type
c120050_g1_i4	PF00096	zf-C2H2	Zinc finger, C2H2 type
c120178_g1_i1	PF00096	zf-C2H2	Zinc finger, C2H2 type
c120178_g1_i2	PF00096	zf-C2H2	Zinc finger, C2H2 type
c120178_g1_i4	PF00096	zf-C2H2	Zinc finger, C2H2 type
c120188_g1_i1	PF00096	zf-C2H2	Zinc finger, C2H2 type
c120188_g1_i2	PF00096	zf-C2H2	Zinc finger, C2H2 type
c120188_g1_i3	PF00096	zf-C2H2	Zinc finger, C2H2 type
c120249_g1_i1	PF00096	zf-C2H2	Zinc finger, C2H2 type
c120249_g1_i2	PF00096	zf-C2H2	Zinc finger, C2H2 type
c120249_g2_i1	PF00096	zf-C2H2	Zinc finger, C2H2 type
c120249_g3_i1	PF00096	zf-C2H2	Zinc finger, C2H2 type
c120249_g5_i1	PF00096	zf-C2H2	Zinc finger, C2H2 type
c120272_g1_i2	PF00096	zf-C2H2	Zinc finger, C2H2 type
c120286_g1_i1	PF00096	zf-C2H2	Zinc finger, C2H2 type
c120351_g1_i1	PF00096	zf-C2H2	Zinc finger, C2H2 type
c120351_g1_i2	PF00096	zf-C2H2	Zinc finger, C2H2 type
c120432_g1_i1	PF00096	zf-C2H2	Zinc finger, C2H2 type
c120432_g1_i2	PF00096	zf-C2H2	Zinc finger, C2H2 type
c120693_g3_i2	PF00096	zf-C2H2	Zinc finger, C2H2 type
c120900_g1_i1	PF00096	zf-C2H2	Zinc finger, C2H2 type
c121006_g1_i1	PF00096	zf-C2H2	Zinc finger, C2H2 type
c121063_g1_i1	PF00096	zf-C2H2	Zinc finger, C2H2 type
c121117_g1_i1	PF00096	zf-C2H2	Zinc finger, C2H2 type
c121136_g2_i1	PF00096	zf-C2H2	Zinc finger, C2H2 type
c121136_g2_i2	PF00096	zf-C2H2	Zinc finger, C2H2 type
c121170_g1_i1	PF00096	zf-C2H2	Zinc finger, C2H2 type
c121170_g1_i2	PF00096	zf-C2H2	Zinc finger, C2H2 type
c121200_g1_i1	PF00096	zf-C2H2	Zinc finger, C2H2 type
c121200_g1_i2	PF00096	zf-C2H2	Zinc finger, C2H2 type
c121239_g1_i1	PF00096	zf-C2H2	Zinc finger, C2H2 type
c121239_g1_i2	PF00096	zf-C2H2	Zinc finger, C2H2 type
c121264_g1_i1	PF00096	zf-C2H2	Zinc finger, C2H2 type
c121264_g3_i2	PF00096	zf-C2H2	Zinc finger, C2H2 type
c121287_g1_i1	PF00096	zf-C2H2	Zinc finger, C2H2 type
c121287_g1_i3	PF00096	zf-C2H2	Zinc finger, C2H2 type
c121309_g2_i1	PF00096	zf-C2H2	Zinc finger, C2H2 type
c121309_g2_i3	PF00096	zf-C2H2	Zinc finger, C2H2 type
c121309_g2_i4	PF00096	zf-C2H2	Zinc finger, C2H2 type
c121378_g4_i1	PF00096	zf-C2H2	Zinc finger, C2H2 type
c121378_g4_i2	PF00096	zf-C2H2	Zinc finger, C2H2 type
c121378_g5_i2	PF00096	zf-C2H2	Zinc finger, C2H2 type
c121378_g6_i1	PF00096	zf-C2H2	Zinc finger, C2H2 type
c121378_g7_i1	PF00096	zf-C2H2	Zinc finger, C2H2 type
c121378_g7_i2	PF00096	zf-C2H2	Zinc finger, C2H2 type
c121378_g7_i3	PF00096	zf-C2H2	Zinc finger, C2H2 type
c121431_g1_i1	PF00096	zf-C2H2	Zinc finger, C2H2 type
c121470_g1_i2	PF00096	zf-C2H2	Zinc finger, C2H2 type
c121470_g1_i3	PF00096	zf-C2H2	Zinc finger, C2H2 type
c121470_g1_i4	PF00096	zf-C2H2	Zinc finger, C2H2 type
c121502_g1_i1	PF00096	zf-C2H2	Zinc finger, C2H2 type
c121502_g1_i2	PF00096	zf-C2H2	Zinc finger, C2H2 type
c121502_g2_i1	PF00096	zf-C2H2	Zinc finger, C2H2 type
c121517_g2_i1	PF00096	zf-C2H2	Zinc finger, C2H2 type
c121517_g2_i3	PF00096	zf-C2H2	Zinc finger, C2H2 type
c121517_g2_i4	PF00096	zf-C2H2	Zinc finger, C2H2 type
c121517_g2_i5	PF00096	zf-C2H2	Zinc finger, C2H2 type
c121517_g2_i6	PF00096	zf-C2H2	Zinc finger, C2H2 type
c121570_g2_i1	PF00096	zf-C2H2	Zinc finger, C2H2 type
c121570_g3_i1	PF00096	zf-C2H2	Zinc finger, C2H2 type
c121644_g4_i1	PF00096	zf-C2H2	Zinc finger, C2H2 type
c121715_g1_i2	PF00096	zf-C2H2	Zinc finger, C2H2 type
c121785_g1_i1	PF00096	zf-C2H2	Zinc finger, C2H2 type
c121785_g1_i2	PF00096	zf-C2H2	Zinc finger, C2H2 type
c121785_g1_i4	PF00096	zf-C2H2	Zinc finger, C2H2 type
c121785_g1_i5	PF00096	zf-C2H2	Zinc finger, C2H2 type
c121785_g1_i6	PF00096	zf-C2H2	Zinc finger, C2H2 type
c121787_g4_i1	PF00096	zf-C2H2	Zinc finger, C2H2 type
c121787_g4_i2	PF00096	zf-C2H2	Zinc finger, C2H2 type
c121787_g4_i3	PF00096	zf-C2H2	Zinc finger, C2H2 type
c121797_g6_i1	PF00096	zf-C2H2	Zinc finger, C2H2 type
c121809_g1_i1	PF00096	zf-C2H2	Zinc finger, C2H2 type
c121809_g1_i2	PF00096	zf-C2H2	Zinc finger, C2H2 type
c121809_g1_i5	PF00096	zf-C2H2	Zinc finger, C2H2 type
c121809_g1_i6	PF00096	zf-C2H2	Zinc finger, C2H2 type
c121930_g2_i1	PF00096	zf-C2H2	Zinc finger, C2H2 type
c121976_g1_i1	PF00096	zf-C2H2	Zinc finger, C2H2 type
c122031_g1_i1	PF00096	zf-C2H2	Zinc finger, C2H2 type
c122031_g1_i2	PF00096	zf-C2H2	Zinc finger, C2H2 type
c122033_g1_i1	PF00096	zf-C2H2	Zinc finger, C2H2 type
c122033_g1_i2	PF00096	zf-C2H2	Zinc finger, C2H2 type
c122033_g1_i3	PF00096	zf-C2H2	Zinc finger, C2H2 type
c122033_g4_i1	PF00096	zf-C2H2	Zinc finger, C2H2 type
c122091_g1_i1	PF00096	zf-C2H2	Zinc finger, C2H2 type
c122091_g1_i2	PF00096	zf-C2H2	Zinc finger, C2H2 type
c122091_g1_i5	PF00096	zf-C2H2	Zinc finger, C2H2 type
c122113_g1_i3	PF00096	zf-C2H2	Zinc finger, C2H2 type
c122113_g1_i4	PF00096	zf-C2H2	Zinc finger, C2H2 type
c122113_g1_i5	PF00096	zf-C2H2	Zinc finger, C2H2 type
c122113_g1_i6	PF00096	zf-C2H2	Zinc finger, C2H2 type
c122136_g1_i1	PF00096	zf-C2H2	Zinc finger, C2H2 type
c122136_g1_i2	PF00096	zf-C2H2	Zinc finger, C2H2 type
c122136_g1_i3	PF00096	zf-C2H2	Zinc finger, C2H2 type
c122136_g1_i4	PF00096	zf-C2H2	Zinc finger, C2H2 type
c122162_g1_i1	PF00096	zf-C2H2	Zinc finger, C2H2 type
c122207_g1_i1	PF00096	zf-C2H2	Zinc finger, C2H2 type
c122207_g1_i10	PF00096	zf-C2H2	Zinc finger, C2H2 type
c122207_g1_i7	PF00096	zf-C2H2	Zinc finger, C2H2 type
c122207_g1_i8	PF00096	zf-C2H2	Zinc finger, C2H2 type
c122207_g1_i9	PF00096	zf-C2H2	Zinc finger, C2H2 type
c122207_g2_i1	PF00096	zf-C2H2	Zinc finger, C2H2 type
c122237_g2_i1	PF00096	zf-C2H2	Zinc finger, C2H2 type
c122237_g2_i2	PF00096	zf-C2H2	Zinc finger, C2H2 type
c122237_g2_i3	PF00096	zf-C2H2	Zinc finger, C2H2 type
c122237_g2_i4	PF00096	zf-C2H2	Zinc finger, C2H2 type
c122237_g2_i5	PF00096	zf-C2H2	Zinc finger, C2H2 type
c122237_g2_i6	PF00096	zf-C2H2	Zinc finger, C2H2 type
c122270_g2_i1	PF00096	zf-C2H2	Zinc finger, C2H2 type
c122368_g1_i1	PF00096	zf-C2H2	Zinc finger, C2H2 type
c122372_g4_i1	PF00096	zf-C2H2	Zinc finger, C2H2 type
c122386_g1_i1	PF00096	zf-C2H2	Zinc finger, C2H2 type
c122386_g1_i2	PF00096	zf-C2H2	Zinc finger, C2H2 type
c122386_g1_i3	PF00096	zf-C2H2	Zinc finger, C2H2 type
c122386_g1_i4	PF00096	zf-C2H2	Zinc finger, C2H2 type
c122454_g1_i1	PF00096	zf-C2H2	Zinc finger, C2H2 type
c122475_g1_i1	PF00096	zf-C2H2	Zinc finger, C2H2 type
c122475_g1_i2	PF00096	zf-C2H2	Zinc finger, C2H2 type
c122475_g1_i3	PF00096	zf-C2H2	Zinc finger, C2H2 type
c122583_g2_i1	PF00096	zf-C2H2	Zinc finger, C2H2 type
c122718_g1_i1	PF00096	zf-C2H2	Zinc finger, C2H2 type
c122718_g1_i2	PF00096	zf-C2H2	Zinc finger, C2H2 type
c122718_g1_i3	PF00096	zf-C2H2	Zinc finger, C2H2 type
c122728_g1_i1	PF00096	zf-C2H2	Zinc finger, C2H2 type
c122728_g1_i2	PF00096	zf-C2H2	Zinc finger, C2H2 type
c122728_g1_i3	PF00096	zf-C2H2	Zinc finger, C2H2 type
c122728_g1_i5	PF00096	zf-C2H2	Zinc finger, C2H2 type
c122728_g1_i6	PF00096	zf-C2H2	Zinc finger, C2H2 type
c122728_g3_i1	PF00096	zf-C2H2	Zinc finger, C2H2 type
c122800_g2_i1	PF00096	zf-C2H2	Zinc finger, C2H2 type
c122903_g3_i2	PF00096	zf-C2H2	Zinc finger, C2H2 type
c122911_g1_i1	PF00096	zf-C2H2	Zinc finger, C2H2 type
c122911_g1_i3	PF00096	zf-C2H2	Zinc finger, C2H2 type
c122911_g1_i4	PF00096	zf-C2H2	Zinc finger, C2H2 type
c122972_g1_i1	PF00096	zf-C2H2	Zinc finger, C2H2 type
c122973_g2_i1	PF00096	zf-C2H2	Zinc finger, C2H2 type
c122973_g2_i2	PF00096	zf-C2H2	Zinc finger, C2H2 type
c123097_g2_i1	PF00096	zf-C2H2	Zinc finger, C2H2 type
c123097_g2_i2	PF00096	zf-C2H2	Zinc finger, C2H2 type
c123097_g2_i3	PF00096	zf-C2H2	Zinc finger, C2H2 type
c123097_g2_i6	PF00096	zf-C2H2	Zinc finger, C2H2 type
c123130_g4_i1	PF00096	zf-C2H2	Zinc finger, C2H2 type
c123135_g1_i1	PF00096	zf-C2H2	Zinc finger, C2H2 type
c123135_g1_i2	PF00096	zf-C2H2	Zinc finger, C2H2 type
c123135_g1_i3	PF00096	zf-C2H2	Zinc finger, C2H2 type
c123135_g1_i4	PF00096	zf-C2H2	Zinc finger, C2H2 type
c123135_g1_i6	PF00096	zf-C2H2	Zinc finger, C2H2 type
c123263_g2_i1	PF00096	zf-C2H2	Zinc finger, C2H2 type
c123263_g3_i1	PF00096	zf-C2H2	Zinc finger, C2H2 type
c123263_g3_i2	PF00096	zf-C2H2	Zinc finger, C2H2 type
c123263_g3_i3	PF00096	zf-C2H2	Zinc finger, C2H2 type
c123263_g3_i5	PF00096	zf-C2H2	Zinc finger, C2H2 type
c123263_g3_i6	PF00096	zf-C2H2	Zinc finger, C2H2 type
c123263_g3_i7	PF00096	zf-C2H2	Zinc finger, C2H2 type
c123263_g3_i8	PF00096	zf-C2H2	Zinc finger, C2H2 type
c123263_g5_i1	PF00096	zf-C2H2	Zinc finger, C2H2 type
c123263_g5_i2	PF00096	zf-C2H2	Zinc finger, C2H2 type
c123355_g1_i1	PF00096	zf-C2H2	Zinc finger, C2H2 type
c123402_g1_i1	PF00096	zf-C2H2	Zinc finger, C2H2 type
c123402_g1_i2	PF00096	zf-C2H2	Zinc finger, C2H2 type
c123431_g1_i1	PF00096	zf-C2H2	Zinc finger, C2H2 type
c123431_g1_i2	PF00096	zf-C2H2	Zinc finger, C2H2 type
c123431_g1_i3	PF00096	zf-C2H2	Zinc finger, C2H2 type
c123460_g1_i1	PF00096	zf-C2H2	Zinc finger, C2H2 type
c123518_g1_i1	PF00096	zf-C2H2	Zinc finger, C2H2 type
c123518_g1_i2	PF00096	zf-C2H2	Zinc finger, C2H2 type
c123518_g1_i3	PF00096	zf-C2H2	Zinc finger, C2H2 type
c123542_g1_i2	PF00096	zf-C2H2	Zinc finger, C2H2 type
c123542_g1_i3	PF00096	zf-C2H2	Zinc finger, C2H2 type
c123562_g2_i1	PF00096	zf-C2H2	Zinc finger, C2H2 type
c123562_g2_i2	PF00096	zf-C2H2	Zinc finger, C2H2 type
c123562_g2_i3	PF00096	zf-C2H2	Zinc finger, C2H2 type
c123567_g1_i1	PF00096	zf-C2H2	Zinc finger, C2H2 type
c123672_g4_i1	PF00096	zf-C2H2	Zinc finger, C2H2 type
c123746_g1_i1	PF00096	zf-C2H2	Zinc finger, C2H2 type
c123746_g1_i2	PF00096	zf-C2H2	Zinc finger, C2H2 type
c123746_g1_i3	PF00096	zf-C2H2	Zinc finger, C2H2 type
c123746_g1_i4	PF00096	zf-C2H2	Zinc finger, C2H2 type
c123746_g1_i5	PF00096	zf-C2H2	Zinc finger, C2H2 type
c123746_g1_i7	PF00096	zf-C2H2	Zinc finger, C2H2 type
c123746_g1_i9	PF00096	zf-C2H2	Zinc finger, C2H2 type
c123888_g1_i1	PF00096	zf-C2H2	Zinc finger, C2H2 type
c123888_g1_i3	PF00096	zf-C2H2	Zinc finger, C2H2 type
c123888_g1_i7	PF00096	zf-C2H2	Zinc finger, C2H2 type
c123954_g3_i1	PF00096	zf-C2H2	Zinc finger, C2H2 type
c124051_g1_i1	PF00096	zf-C2H2	Zinc finger, C2H2 type
c124051_g1_i2	PF00096	zf-C2H2	Zinc finger, C2H2 type
c124089_g1_i1	PF00096	zf-C2H2	Zinc finger, C2H2 type
c124089_g1_i4	PF00096	zf-C2H2	Zinc finger, C2H2 type
c124111_g3_i1	PF00096	zf-C2H2	Zinc finger, C2H2 type
c124115_g2_i1	PF00096	zf-C2H2	Zinc finger, C2H2 type
c124122_g4_i1	PF00096	zf-C2H2	Zinc finger, C2H2 type
c124122_g4_i2	PF00096	zf-C2H2	Zinc finger, C2H2 type
c124122_g4_i3	PF00096	zf-C2H2	Zinc finger, C2H2 type
c124124_g2_i1	PF00096	zf-C2H2	Zinc finger, C2H2 type
c124124_g2_i2	PF00096	zf-C2H2	Zinc finger, C2H2 type
c124128_g2_i2	PF00096	zf-C2H2	Zinc finger, C2H2 type
c124148_g1_i1	PF00096	zf-C2H2	Zinc finger, C2H2 type
c124222_g1_i1	PF00096	zf-C2H2	Zinc finger, C2H2 type
c124351_g1_i1	PF00096	zf-C2H2	Zinc finger, C2H2 type
c124351_g1_i2	PF00096	zf-C2H2	Zinc finger, C2H2 type
c124378_g2_i1	PF00096	zf-C2H2	Zinc finger, C2H2 type
c124381_g1_i1	PF00096	zf-C2H2	Zinc finger, C2H2 type
c124381_g1_i2	PF00096	zf-C2H2	Zinc finger, C2H2 type
c124400_g1_i1	PF00096	zf-C2H2	Zinc finger, C2H2 type
c124400_g1_i3	PF00096	zf-C2H2	Zinc finger, C2H2 type
c124400_g1_i4	PF00096	zf-C2H2	Zinc finger, C2H2 type
c124400_g2_i1	PF00096	zf-C2H2	Zinc finger, C2H2 type
c124402_g2_i1	PF00096	zf-C2H2	Zinc finger, C2H2 type
c124522_g1_i1	PF00096	zf-C2H2	Zinc finger, C2H2 type
c124522_g1_i2	PF00096	zf-C2H2	Zinc finger, C2H2 type
c124598_g1_i1	PF00096	zf-C2H2	Zinc finger, C2H2 type
c124624_g3_i2	PF00096	zf-C2H2	Zinc finger, C2H2 type
c124624_g3_i3	PF00096	zf-C2H2	Zinc finger, C2H2 type
c124640_g1_i1	PF00096	zf-C2H2	Zinc finger, C2H2 type
c124660_g1_i1	PF00096	zf-C2H2	Zinc finger, C2H2 type
c124660_g1_i2	PF00096	zf-C2H2	Zinc finger, C2H2 type
c124660_g1_i4	PF00096	zf-C2H2	Zinc finger, C2H2 type
c124675_g6_i1	PF00096	zf-C2H2	Zinc finger, C2H2 type
c124675_g7_i1	PF00096	zf-C2H2	Zinc finger, C2H2 type
c124684_g1_i1	PF00096	zf-C2H2	Zinc finger, C2H2 type
c124702_g1_i1	PF00096	zf-C2H2	Zinc finger, C2H2 type
c124702_g1_i2	PF00096	zf-C2H2	Zinc finger, C2H2 type
c124702_g1_i3	PF00096	zf-C2H2	Zinc finger, C2H2 type
c124702_g1_i4	PF00096	zf-C2H2	Zinc finger, C2H2 type
c124707_g1_i1	PF00096	zf-C2H2	Zinc finger, C2H2 type
c124707_g1_i2	PF00096	zf-C2H2	Zinc finger, C2H2 type
c124729_g1_i1	PF00096	zf-C2H2	Zinc finger, C2H2 type
c124736_g1_i1	PF00096	zf-C2H2	Zinc finger, C2H2 type
c124745_g2_i1	PF00096	zf-C2H2	Zinc finger, C2H2 type
c124764_g3_i2	PF00096	zf-C2H2	Zinc finger, C2H2 type
c124779_g1_i1	PF00096	zf-C2H2	Zinc finger, C2H2 type
c124779_g1_i2	PF00096	zf-C2H2	Zinc finger, C2H2 type
c124779_g1_i3	PF00096	zf-C2H2	Zinc finger, C2H2 type
c124779_g1_i4	PF00096	zf-C2H2	Zinc finger, C2H2 type
c124848_g1_i1	PF00096	zf-C2H2	Zinc finger, C2H2 type
c124848_g1_i2	PF00096	zf-C2H2	Zinc finger, C2H2 type
c124848_g1_i3	PF00096	zf-C2H2	Zinc finger, C2H2 type
c124861_g2_i1	PF00096	zf-C2H2	Zinc finger, C2H2 type
c124861_g2_i2	PF00096	zf-C2H2	Zinc finger, C2H2 type
c124861_g2_i3	PF00096	zf-C2H2	Zinc finger, C2H2 type
c124861_g2_i4	PF00096	zf-C2H2	Zinc finger, C2H2 type
c124889_g1_i1	PF00096	zf-C2H2	Zinc finger, C2H2 type
c124920_g2_i3	PF00096	zf-C2H2	Zinc finger, C2H2 type
c125029_g1_i1	PF00096	zf-C2H2	Zinc finger, C2H2 type
c125029_g1_i3	PF00096	zf-C2H2	Zinc finger, C2H2 type
c125029_g1_i4	PF00096	zf-C2H2	Zinc finger, C2H2 type
c125029_g1_i5	PF00096	zf-C2H2	Zinc finger, C2H2 type
c125029_g2_i1	PF00096	zf-C2H2	Zinc finger, C2H2 type
c125029_g2_i2	PF00096	zf-C2H2	Zinc finger, C2H2 type
c125080_g1_i1	PF00096	zf-C2H2	Zinc finger, C2H2 type
c125084_g1_i3	PF00096	zf-C2H2	Zinc finger, C2H2 type
c125155_g3_i2	PF00096	zf-C2H2	Zinc finger, C2H2 type
c125155_g3_i3	PF00096	zf-C2H2	Zinc finger, C2H2 type
c125155_g3_i4	PF00096	zf-C2H2	Zinc finger, C2H2 type
c125155_g3_i5	PF00096	zf-C2H2	Zinc finger, C2H2 type
c125176_g2_i11	PF00096	zf-C2H2	Zinc finger, C2H2 type
c125176_g2_i12	PF00096	zf-C2H2	Zinc finger, C2H2 type
c125176_g2_i14	PF00096	zf-C2H2	Zinc finger, C2H2 type
c125176_g2_i2	PF00096	zf-C2H2	Zinc finger, C2H2 type
c125176_g2_i3	PF00096	zf-C2H2	Zinc finger, C2H2 type
c125176_g2_i7	PF00096	zf-C2H2	Zinc finger, C2H2 type
c125176_g2_i8	PF00096	zf-C2H2	Zinc finger, C2H2 type
c125176_g2_i9	PF00096	zf-C2H2	Zinc finger, C2H2 type
c125205_g2_i1	PF00096	zf-C2H2	Zinc finger, C2H2 type
c125206_g1_i1	PF00096	zf-C2H2	Zinc finger, C2H2 type
c125231_g1_i2	PF00096	zf-C2H2	Zinc finger, C2H2 type
c125242_g2_i1	PF00096	zf-C2H2	Zinc finger, C2H2 type
c125242_g3_i1	PF00096	zf-C2H2	Zinc finger, C2H2 type
c125242_g3_i2	PF00096	zf-C2H2	Zinc finger, C2H2 type
c125257_g2_i1	PF00096	zf-C2H2	Zinc finger, C2H2 type
c125310_g2_i2	PF00096	zf-C2H2	Zinc finger, C2H2 type
c125310_g2_i5	PF00096	zf-C2H2	Zinc finger, C2H2 type
c125382_g1_i11	PF00096	zf-C2H2	Zinc finger, C2H2 type
c125382_g1_i12	PF00096	zf-C2H2	Zinc finger, C2H2 type
c125382_g1_i3	PF00096	zf-C2H2	Zinc finger, C2H2 type
c125382_g1_i4	PF00096	zf-C2H2	Zinc finger, C2H2 type
c125382_g1_i5	PF00096	zf-C2H2	Zinc finger, C2H2 type
c125382_g1_i6	PF00096	zf-C2H2	Zinc finger, C2H2 type
c125382_g1_i7	PF00096	zf-C2H2	Zinc finger, C2H2 type
c125382_g1_i8	PF00096	zf-C2H2	Zinc finger, C2H2 type
c125455_g1_i1	PF00096	zf-C2H2	Zinc finger, C2H2 type
c125455_g1_i2	PF00096	zf-C2H2	Zinc finger, C2H2 type
c125491_g1_i2	PF00096	zf-C2H2	Zinc finger, C2H2 type
c125491_g1_i7	PF00096	zf-C2H2	Zinc finger, C2H2 type
c125511_g1_i1	PF00096	zf-C2H2	Zinc finger, C2H2 type
c125512_g1_i1	PF00096	zf-C2H2	Zinc finger, C2H2 type
c125512_g1_i2	PF00096	zf-C2H2	Zinc finger, C2H2 type
c125512_g1_i3	PF00096	zf-C2H2	Zinc finger, C2H2 type
c125566_g4_i3	PF00096	zf-C2H2	Zinc finger, C2H2 type
c125566_g4_i4	PF00096	zf-C2H2	Zinc finger, C2H2 type
c125594_g2_i1	PF00096	zf-C2H2	Zinc finger, C2H2 type
c125594_g2_i2	PF00096	zf-C2H2	Zinc finger, C2H2 type
c125597_g1_i1	PF00096	zf-C2H2	Zinc finger, C2H2 type
c125597_g1_i2	PF00096	zf-C2H2	Zinc finger, C2H2 type
c125597_g1_i3	PF00096	zf-C2H2	Zinc finger, C2H2 type
c125597_g1_i4	PF00096	zf-C2H2	Zinc finger, C2H2 type
c125597_g1_i5	PF00096	zf-C2H2	Zinc finger, C2H2 type
c125597_g1_i7	PF00096	zf-C2H2	Zinc finger, C2H2 type
c125620_g1_i1	PF00096	zf-C2H2	Zinc finger, C2H2 type
c125620_g1_i2	PF00096	zf-C2H2	Zinc finger, C2H2 type
c125620_g1_i3	PF00096	zf-C2H2	Zinc finger, C2H2 type
c125667_g1_i1	PF00096	zf-C2H2	Zinc finger, C2H2 type
c125667_g1_i2	PF00096	zf-C2H2	Zinc finger, C2H2 type
c125676_g2_i1	PF00096	zf-C2H2	Zinc finger, C2H2 type
c125729_g1_i1	PF00096	zf-C2H2	Zinc finger, C2H2 type
c125729_g1_i2	PF00096	zf-C2H2	Zinc finger, C2H2 type
c125772_g1_i1	PF00096	zf-C2H2	Zinc finger, C2H2 type
c125794_g2_i1	PF00096	zf-C2H2	Zinc finger, C2H2 type
c125794_g2_i2	PF00096	zf-C2H2	Zinc finger, C2H2 type
c125794_g2_i3	PF00096	zf-C2H2	Zinc finger, C2H2 type
c125794_g2_i4	PF00096	zf-C2H2	Zinc finger, C2H2 type
c125797_g2_i1	PF00096	zf-C2H2	Zinc finger, C2H2 type
c125802_g2_i1	PF00096	zf-C2H2	Zinc finger, C2H2 type
c126013_g2_i1	PF00096	zf-C2H2	Zinc finger, C2H2 type
c126013_g2_i3	PF00096	zf-C2H2	Zinc finger, C2H2 type
c126119_g1_i3	PF00096	zf-C2H2	Zinc finger, C2H2 type
c126119_g1_i4	PF00096	zf-C2H2	Zinc finger, C2H2 type
c126168_g1_i1	PF00096	zf-C2H2	Zinc finger, C2H2 type
c126168_g1_i2	PF00096	zf-C2H2	Zinc finger, C2H2 type
c126168_g1_i3	PF00096	zf-C2H2	Zinc finger, C2H2 type
c126168_g1_i4	PF00096	zf-C2H2	Zinc finger, C2H2 type
c126168_g1_i5	PF00096	zf-C2H2	Zinc finger, C2H2 type
c126169_g2_i1	PF00096	zf-C2H2	Zinc finger, C2H2 type
c126169_g2_i3	PF00096	zf-C2H2	Zinc finger, C2H2 type
c126202_g2_i1	PF00096	zf-C2H2	Zinc finger, C2H2 type
c126202_g2_i2	PF00096	zf-C2H2	Zinc finger, C2H2 type
c126603_g1_i1	PF00096	zf-C2H2	Zinc finger, C2H2 type
c127748_g1_i1	PF00096	zf-C2H2	Zinc finger, C2H2 type
c128966_g1_i1	PF00096	zf-C2H2	Zinc finger, C2H2 type
c130482_g1_i1	PF00096	zf-C2H2	Zinc finger, C2H2 type
c130857_g1_i1	PF00096	zf-C2H2	Zinc finger, C2H2 type
c133809_g1_i1	PF00096	zf-C2H2	Zinc finger, C2H2 type
c136874_g1_i1	PF00096	zf-C2H2	Zinc finger, C2H2 type
c140890_g1_i1	PF00096	zf-C2H2	Zinc finger, C2H2 type
c141239_g1_i1	PF00096	zf-C2H2	Zinc finger, C2H2 type
c141629_g1_i1	PF00096	zf-C2H2	Zinc finger, C2H2 type
c142889_g1_i1	PF00096	zf-C2H2	Zinc finger, C2H2 type
c145104_g1_i1	PF00096	zf-C2H2	Zinc finger, C2H2 type
c147677_g1_i1	PF00096	zf-C2H2	Zinc finger, C2H2 type
c150185_g1_i1	PF00096	zf-C2H2	Zinc finger, C2H2 type
c151414_g1_i1	PF00096	zf-C2H2	Zinc finger, C2H2 type
c154495_g1_i1	PF00096	zf-C2H2	Zinc finger, C2H2 type
c154759_g1_i1	PF00096	zf-C2H2	Zinc finger, C2H2 type
c154863_g1_i1	PF00096	zf-C2H2	Zinc finger, C2H2 type
c156188_g1_i1	PF00096	zf-C2H2	Zinc finger, C2H2 type
c156506_g1_i1	PF00096	zf-C2H2	Zinc finger, C2H2 type
c158394_g1_i1	PF00096	zf-C2H2	Zinc finger, C2H2 type
c160793_g1_i1	PF00096	zf-C2H2	Zinc finger, C2H2 type
c16147_g1_i1	PF00096	zf-C2H2	Zinc finger, C2H2 type
c165278_g1_i1	PF00096	zf-C2H2	Zinc finger, C2H2 type
c167760_g1_i1	PF00096	zf-C2H2	Zinc finger, C2H2 type
c167987_g1_i1	PF00096	zf-C2H2	Zinc finger, C2H2 type
c168051_g1_i1	PF00096	zf-C2H2	Zinc finger, C2H2 type
c168571_g1_i1	PF00096	zf-C2H2	Zinc finger, C2H2 type
c170173_g1_i1	PF00096	zf-C2H2	Zinc finger, C2H2 type
c175517_g1_i1	PF00096	zf-C2H2	Zinc finger, C2H2 type
c177813_g1_i1	PF00096	zf-C2H2	Zinc finger, C2H2 type
c178088_g1_i1	PF00096	zf-C2H2	Zinc finger, C2H2 type
c17838_g1_i1	PF00096	zf-C2H2	Zinc finger, C2H2 type
c178392_g1_i1	PF00096	zf-C2H2	Zinc finger, C2H2 type
c183372_g1_i1	PF00096	zf-C2H2	Zinc finger, C2H2 type
c18476_g1_i1	PF00096	zf-C2H2	Zinc finger, C2H2 type
c190790_g1_i1	PF00096	zf-C2H2	Zinc finger, C2H2 type
c196717_g1_i1	PF00096	zf-C2H2	Zinc finger, C2H2 type
c198508_g1_i1	PF00096	zf-C2H2	Zinc finger, C2H2 type
c201674_g1_i1	PF00096	zf-C2H2	Zinc finger, C2H2 type
c20472_g1_i1	PF00096	zf-C2H2	Zinc finger, C2H2 type
c204776_g1_i1	PF00096	zf-C2H2	Zinc finger, C2H2 type
c205103_g1_i1	PF00096	zf-C2H2	Zinc finger, C2H2 type
c206086_g1_i1	PF00096	zf-C2H2	Zinc finger, C2H2 type
c211598_g1_i1	PF00096	zf-C2H2	Zinc finger, C2H2 type
c21265_g1_i1	PF00096	zf-C2H2	Zinc finger, C2H2 type
c214230_g1_i1	PF00096	zf-C2H2	Zinc finger, C2H2 type
c214275_g1_i1	PF00096	zf-C2H2	Zinc finger, C2H2 type
c218915_g1_i1	PF00096	zf-C2H2	Zinc finger, C2H2 type
c219986_g1_i1	PF00096	zf-C2H2	Zinc finger, C2H2 type
c220358_g1_i1	PF00096	zf-C2H2	Zinc finger, C2H2 type
c223731_g1_i1	PF00096	zf-C2H2	Zinc finger, C2H2 type
c229096_g1_i1	PF00096	zf-C2H2	Zinc finger, C2H2 type
c230285_g1_i1	PF00096	zf-C2H2	Zinc finger, C2H2 type
c231306_g1_i1	PF00096	zf-C2H2	Zinc finger, C2H2 type
c23147_g1_i1	PF00096	zf-C2H2	Zinc finger, C2H2 type
c2515_g1_i1	PF00096	zf-C2H2	Zinc finger, C2H2 type
c26316_g1_i1	PF00096	zf-C2H2	Zinc finger, C2H2 type
c2638_g1_i1	PF00096	zf-C2H2	Zinc finger, C2H2 type
c27505_g1_i1	PF00096	zf-C2H2	Zinc finger, C2H2 type
c28283_g1_i1	PF00096	zf-C2H2	Zinc finger, C2H2 type
c29759_g1_i1	PF00096	zf-C2H2	Zinc finger, C2H2 type
c29759_g1_i2	PF00096	zf-C2H2	Zinc finger, C2H2 type
c29827_g1_i1	PF00096	zf-C2H2	Zinc finger, C2H2 type
c31751_g1_i1	PF00096	zf-C2H2	Zinc finger, C2H2 type
c31766_g1_i1	PF00096	zf-C2H2	Zinc finger, C2H2 type
c36869_g1_i2	PF00096	zf-C2H2	Zinc finger, C2H2 type
c38894_g1_i1	PF00096	zf-C2H2	Zinc finger, C2H2 type
c40605_g1_i1	PF00096	zf-C2H2	Zinc finger, C2H2 type
c4084_g1_i1	PF00096	zf-C2H2	Zinc finger, C2H2 type
c41841_g1_i1	PF00096	zf-C2H2	Zinc finger, C2H2 type
c42261_g1_i2	PF00096	zf-C2H2	Zinc finger, C2H2 type
c44671_g1_i1	PF00096	zf-C2H2	Zinc finger, C2H2 type
c45287_g1_i1	PF00096	zf-C2H2	Zinc finger, C2H2 type
c45365_g1_i1	PF00096	zf-C2H2	Zinc finger, C2H2 type
c45931_g1_i1	PF00096	zf-C2H2	Zinc finger, C2H2 type
c47316_g1_i1	PF00096	zf-C2H2	Zinc finger, C2H2 type
c47316_g1_i2	PF00096	zf-C2H2	Zinc finger, C2H2 type
c47540_g2_i1	PF00096	zf-C2H2	Zinc finger, C2H2 type
c50140_g1_i1	PF00096	zf-C2H2	Zinc finger, C2H2 type
c50140_g1_i2	PF00096	zf-C2H2	Zinc finger, C2H2 type
c50413_g1_i1	PF00096	zf-C2H2	Zinc finger, C2H2 type
c52881_g1_i1	PF00096	zf-C2H2	Zinc finger, C2H2 type
c53336_g1_i1	PF00096	zf-C2H2	Zinc finger, C2H2 type
c53805_g1_i1	PF00096	zf-C2H2	Zinc finger, C2H2 type
c55645_g1_i1	PF00096	zf-C2H2	Zinc finger, C2H2 type
c5761_g1_i1	PF00096	zf-C2H2	Zinc finger, C2H2 type
c58040_g1_i1	PF00096	zf-C2H2	Zinc finger, C2H2 type
c587_g1_i1	PF00096	zf-C2H2	Zinc finger, C2H2 type
c587_g1_i2	PF00096	zf-C2H2	Zinc finger, C2H2 type
c60027_g2_i1	PF00096	zf-C2H2	Zinc finger, C2H2 type
c60263_g1_i1	PF00096	zf-C2H2	Zinc finger, C2H2 type
c60263_g1_i2	PF00096	zf-C2H2	Zinc finger, C2H2 type
c60263_g1_i3	PF00096	zf-C2H2	Zinc finger, C2H2 type
c60682_g1_i1	PF00096	zf-C2H2	Zinc finger, C2H2 type
c60682_g1_i2	PF00096	zf-C2H2	Zinc finger, C2H2 type
c60684_g1_i1	PF00096	zf-C2H2	Zinc finger, C2H2 type
c63084_g1_i1	PF00096	zf-C2H2	Zinc finger, C2H2 type
c63558_g2_i1	PF00096	zf-C2H2	Zinc finger, C2H2 type
c65303_g1_i1	PF00096	zf-C2H2	Zinc finger, C2H2 type
c67489_g1_i2	PF00096	zf-C2H2	Zinc finger, C2H2 type
c67550_g1_i1	PF00096	zf-C2H2	Zinc finger, C2H2 type
c68912_g1_i2	PF00096	zf-C2H2	Zinc finger, C2H2 type
c68963_g1_i1	PF00096	zf-C2H2	Zinc finger, C2H2 type
c69346_g1_i1	PF00096	zf-C2H2	Zinc finger, C2H2 type
c70524_g1_i1	PF00096	zf-C2H2	Zinc finger, C2H2 type
c71000_g2_i1	PF00096	zf-C2H2	Zinc finger, C2H2 type
c71000_g4_i1	PF00096	zf-C2H2	Zinc finger, C2H2 type
c71128_g1_i1	PF00096	zf-C2H2	Zinc finger, C2H2 type
c71128_g1_i3	PF00096	zf-C2H2	Zinc finger, C2H2 type
c71268_g1_i1	PF00096	zf-C2H2	Zinc finger, C2H2 type
c71735_g1_i1	PF00096	zf-C2H2	Zinc finger, C2H2 type
c71812_g1_i1	PF00096	zf-C2H2	Zinc finger, C2H2 type
c71812_g1_i2	PF00096	zf-C2H2	Zinc finger, C2H2 type
c71812_g1_i3	PF00096	zf-C2H2	Zinc finger, C2H2 type
c73185_g1_i1	PF00096	zf-C2H2	Zinc finger, C2H2 type
c73364_g1_i2	PF00096	zf-C2H2	Zinc finger, C2H2 type
c73833_g1_i1	PF00096	zf-C2H2	Zinc finger, C2H2 type
c73977_g1_i1	PF00096	zf-C2H2	Zinc finger, C2H2 type
c74270_g1_i1	PF00096	zf-C2H2	Zinc finger, C2H2 type
c74531_g1_i1	PF00096	zf-C2H2	Zinc finger, C2H2 type
c75977_g1_i1	PF00096	zf-C2H2	Zinc finger, C2H2 type
c75977_g1_i2	PF00096	zf-C2H2	Zinc finger, C2H2 type
c76558_g1_i1	PF00096	zf-C2H2	Zinc finger, C2H2 type
c76558_g1_i3	PF00096	zf-C2H2	Zinc finger, C2H2 type
c76558_g1_i4	PF00096	zf-C2H2	Zinc finger, C2H2 type
c78478_g1_i1	PF00096	zf-C2H2	Zinc finger, C2H2 type
c78478_g1_i2	PF00096	zf-C2H2	Zinc finger, C2H2 type
c78866_g1_i1	PF00096	zf-C2H2	Zinc finger, C2H2 type
c78988_g1_i1	PF00096	zf-C2H2	Zinc finger, C2H2 type
c78988_g1_i2	PF00096	zf-C2H2	Zinc finger, C2H2 type
c79231_g1_i1	PF00096	zf-C2H2	Zinc finger, C2H2 type
c79816_g1_i1	PF00096	zf-C2H2	Zinc finger, C2H2 type
c79816_g1_i2	PF00096	zf-C2H2	Zinc finger, C2H2 type
c79915_g1_i1	PF00096	zf-C2H2	Zinc finger, C2H2 type
c80424_g1_i4	PF00096	zf-C2H2	Zinc finger, C2H2 type
c80829_g1_i2	PF00096	zf-C2H2	Zinc finger, C2H2 type
c81546_g1_i1	PF00096	zf-C2H2	Zinc finger, C2H2 type
c82298_g1_i1	PF00096	zf-C2H2	Zinc finger, C2H2 type
c83159_g1_i1	PF00096	zf-C2H2	Zinc finger, C2H2 type
c83289_g1_i1	PF00096	zf-C2H2	Zinc finger, C2H2 type
c83967_g1_i1	PF00096	zf-C2H2	Zinc finger, C2H2 type
c83967_g1_i2	PF00096	zf-C2H2	Zinc finger, C2H2 type
c84415_g1_i1	PF00096	zf-C2H2	Zinc finger, C2H2 type
c84798_g2_i2	PF00096	zf-C2H2	Zinc finger, C2H2 type
c84815_g1_i1	PF00096	zf-C2H2	Zinc finger, C2H2 type
c85613_g1_i1	PF00096	zf-C2H2	Zinc finger, C2H2 type
c85672_g1_i1	PF00096	zf-C2H2	Zinc finger, C2H2 type
c85672_g2_i1	PF00096	zf-C2H2	Zinc finger, C2H2 type
c85708_g1_i1	PF00096	zf-C2H2	Zinc finger, C2H2 type
c85961_g1_i1	PF00096	zf-C2H2	Zinc finger, C2H2 type
c86939_g1_i1	PF00096	zf-C2H2	Zinc finger, C2H2 type
c86939_g1_i2	PF00096	zf-C2H2	Zinc finger, C2H2 type
c87366_g1_i1	PF00096	zf-C2H2	Zinc finger, C2H2 type
c88187_g2_i1	PF00096	zf-C2H2	Zinc finger, C2H2 type
c88675_g1_i1	PF00096	zf-C2H2	Zinc finger, C2H2 type
c88896_g1_i1	PF00096	zf-C2H2	Zinc finger, C2H2 type
c8890_g1_i1	PF00096	zf-C2H2	Zinc finger, C2H2 type
c8971_g1_i1	PF00096	zf-C2H2	Zinc finger, C2H2 type
c89995_g1_i1	PF00096	zf-C2H2	Zinc finger, C2H2 type
c90936_g1_i1	PF00096	zf-C2H2	Zinc finger, C2H2 type
c90936_g2_i1	PF00096	zf-C2H2	Zinc finger, C2H2 type
c91109_g1_i1	PF00096	zf-C2H2	Zinc finger, C2H2 type
c91109_g1_i2	PF00096	zf-C2H2	Zinc finger, C2H2 type
c92470_g1_i1	PF00096	zf-C2H2	Zinc finger, C2H2 type
c92595_g1_i1	PF00096	zf-C2H2	Zinc finger, C2H2 type
c92797_g1_i2	PF00096	zf-C2H2	Zinc finger, C2H2 type
c93030_g1_i1	PF00096	zf-C2H2	Zinc finger, C2H2 type
c93220_g1_i1	PF00096	zf-C2H2	Zinc finger, C2H2 type
c93220_g1_i2	PF00096	zf-C2H2	Zinc finger, C2H2 type
c93302_g1_i1	PF00096	zf-C2H2	Zinc finger, C2H2 type
c93302_g1_i2	PF00096	zf-C2H2	Zinc finger, C2H2 type
c93302_g1_i3	PF00096	zf-C2H2	Zinc finger, C2H2 type
c93302_g1_i4	PF00096	zf-C2H2	Zinc finger, C2H2 type
c93505_g1_i1	PF00096	zf-C2H2	Zinc finger, C2H2 type
c94003_g1_i2	PF00096	zf-C2H2	Zinc finger, C2H2 type
c94272_g1_i1	PF00096	zf-C2H2	Zinc finger, C2H2 type
c94281_g3_i1	PF00096	zf-C2H2	Zinc finger, C2H2 type
c94281_g4_i1	PF00096	zf-C2H2	Zinc finger, C2H2 type
c94474_g1_i1	PF00096	zf-C2H2	Zinc finger, C2H2 type
c94543_g2_i2	PF00096	zf-C2H2	Zinc finger, C2H2 type
c94846_g1_i1	PF00096	zf-C2H2	Zinc finger, C2H2 type
c95376_g2_i1	PF00096	zf-C2H2	Zinc finger, C2H2 type
c95376_g2_i2	PF00096	zf-C2H2	Zinc finger, C2H2 type
c95376_g2_i3	PF00096	zf-C2H2	Zinc finger, C2H2 type
c95376_g2_i4	PF00096	zf-C2H2	Zinc finger, C2H2 type
c96291_g1_i1	PF00096	zf-C2H2	Zinc finger, C2H2 type
c96291_g1_i2	PF00096	zf-C2H2	Zinc finger, C2H2 type
c96291_g1_i3	PF00096	zf-C2H2	Zinc finger, C2H2 type
c96408_g1_i1	PF00096	zf-C2H2	Zinc finger, C2H2 type
c97863_g1_i1	PF00096	zf-C2H2	Zinc finger, C2H2 type
c99039_g1_i1	PF00096	zf-C2H2	Zinc finger, C2H2 type
c99173_g1_i1	PF00096	zf-C2H2	Zinc finger, C2H2 type
c99349_g1_i1	PF00096	zf-C2H2	Zinc finger, C2H2 type
c99349_g1_i2	PF00096	zf-C2H2	Zinc finger, C2H2 type
c99537_g1_i1	PF00096	zf-C2H2	Zinc finger, C2H2 type
c99795_g1_i1	PF00096	zf-C2H2	Zinc finger, C2H2 type
c100202_g2_i1	PF00105	zf-C4	Zinc finger, C4 type (two domains)
c104824_g1_i1	PF00105	zf-C4	Zinc finger, C4 type (two domains)
c104824_g1_i3	PF00105	zf-C4	Zinc finger, C4 type (two domains)
c104909_g1_i1	PF00105	zf-C4	Zinc finger, C4 type (two domains)
c108261_g1_i1	PF00105	zf-C4	Zinc finger, C4 type (two domains)
c109024_g1_i2	PF00105	zf-C4	Zinc finger, C4 type (two domains)
c114127_g1_i1	PF00105	zf-C4	Zinc finger, C4 type (two domains)
c114127_g1_i2	PF00105	zf-C4	Zinc finger, C4 type (two domains)
c114127_g1_i3	PF00105	zf-C4	Zinc finger, C4 type (two domains)
c116800_g2_i1	PF00105	zf-C4	Zinc finger, C4 type (two domains)
c116800_g2_i2	PF00105	zf-C4	Zinc finger, C4 type (two domains)
c118224_g2_i1	PF00105	zf-C4	Zinc finger, C4 type (two domains)
c118224_g2_i2	PF00105	zf-C4	Zinc finger, C4 type (two domains)
c118224_g2_i3	PF00105	zf-C4	Zinc finger, C4 type (two domains)
c118224_g2_i4	PF00105	zf-C4	Zinc finger, C4 type (two domains)
c118224_g2_i5	PF00105	zf-C4	Zinc finger, C4 type (two domains)
c119487_g1_i1	PF00105	zf-C4	Zinc finger, C4 type (two domains)
c119487_g1_i2	PF00105	zf-C4	Zinc finger, C4 type (two domains)
c119920_g1_i10	PF00105	zf-C4	Zinc finger, C4 type (two domains)
c119920_g1_i11	PF00105	zf-C4	Zinc finger, C4 type (two domains)
c119920_g1_i2	PF00105	zf-C4	Zinc finger, C4 type (two domains)
c119920_g1_i3	PF00105	zf-C4	Zinc finger, C4 type (two domains)
c119920_g1_i5	PF00105	zf-C4	Zinc finger, C4 type (two domains)
c119920_g1_i6	PF00105	zf-C4	Zinc finger, C4 type (two domains)
c119920_g1_i7	PF00105	zf-C4	Zinc finger, C4 type (two domains)
c119920_g1_i8	PF00105	zf-C4	Zinc finger, C4 type (two domains)
c119920_g1_i9	PF00105	zf-C4	Zinc finger, C4 type (two domains)
c120092_g1_i1	PF00105	zf-C4	Zinc finger, C4 type (two domains)
c120092_g1_i2	PF00105	zf-C4	Zinc finger, C4 type (two domains)
c120201_g1_i1	PF00105	zf-C4	Zinc finger, C4 type (two domains)
c120201_g1_i2	PF00105	zf-C4	Zinc finger, C4 type (two domains)
c122642_g2_i1	PF00105	zf-C4	Zinc finger, C4 type (two domains)
c122642_g2_i2	PF00105	zf-C4	Zinc finger, C4 type (two domains)
c122642_g2_i3	PF00105	zf-C4	Zinc finger, C4 type (two domains)
c122642_g2_i4	PF00105	zf-C4	Zinc finger, C4 type (two domains)
c124865_g2_i1	PF00105	zf-C4	Zinc finger, C4 type (two domains)
c124865_g2_i2	PF00105	zf-C4	Zinc finger, C4 type (two domains)
c124865_g2_i3	PF00105	zf-C4	Zinc finger, C4 type (two domains)
c124865_g2_i5	PF00105	zf-C4	Zinc finger, C4 type (two domains)
c126821_g1_i1	PF00105	zf-C4	Zinc finger, C4 type (two domains)
c18151_g1_i1	PF00105	zf-C4	Zinc finger, C4 type (two domains)
c212051_g1_i1	PF00105	zf-C4	Zinc finger, C4 type (two domains)
c214634_g1_i1	PF00105	zf-C4	Zinc finger, C4 type (two domains)
c77519_g1_i2	PF00105	zf-C4	Zinc finger, C4 type (two domains)
c79927_g1_i1	PF00105	zf-C4	Zinc finger, C4 type (two domains)
c83567_g2_i1	PF00105	zf-C4	Zinc finger, C4 type (two domains)
c83567_g2_i2	PF00105	zf-C4	Zinc finger, C4 type (two domains)
c84668_g1_i1	PF00105	zf-C4	Zinc finger, C4 type (two domains)
c85402_g1_i1	PF00105	zf-C4	Zinc finger, C4 type (two domains)
c87487_g1_i1	PF00105	zf-C4	Zinc finger, C4 type (two domains)
c90371_g1_i1	PF00105	zf-C4	Zinc finger, C4 type (two domains)
c91626_g2_i3	PF00105	zf-C4	Zinc finger, C4 type (two domains)
c112628_g1_i1	PF00126	HTH_1	Bacterial regulatory helix-turn-helix protein, lysR family
c119158_g1_i1	PF00126	HTH_1	Bacterial regulatory helix-turn-helix protein, lysR family
c165539_g1_i1	PF00126	HTH_1	Bacterial regulatory helix-turn-helix protein, lysR family
c219190_g1_i1	PF00126	HTH_1	Bacterial regulatory helix-turn-helix protein, lysR family
c93508_g1_i2	PF00165	HTH_AraC	Bacterial regulatory helix-turn-helix proteins, AraC family
c101509_g1_i1	PF00170	bZIP_1	bZIP transcription factor
c101509_g1_i2	PF00170	bZIP_1	bZIP transcription factor
c108097_g2_i1	PF00170	bZIP_1	bZIP transcription factor
c109296_g3_i1	PF00170	bZIP_1	bZIP transcription factor
c109305_g1_i1	PF00170	bZIP_1	bZIP transcription factor
c109444_g1_i1	PF00170	bZIP_1	bZIP transcription factor
c109444_g1_i2	PF00170	bZIP_1	bZIP transcription factor
c110854_g1_i1	PF00170	bZIP_1	bZIP transcription factor
c110866_g1_i2	PF00170	bZIP_1	bZIP transcription factor
c110979_g2_i1	PF00170	bZIP_1	bZIP transcription factor
c112698_g1_i1	PF00170	bZIP_1	bZIP transcription factor
c112745_g1_i3	PF00170	bZIP_1	bZIP transcription factor
c112840_g2_i1	PF00170	bZIP_1	bZIP transcription factor
c112840_g2_i2	PF00170	bZIP_1	bZIP transcription factor
c112840_g2_i5	PF00170	bZIP_1	bZIP transcription factor
c112840_g2_i6	PF00170	bZIP_1	bZIP transcription factor
c112992_g2_i1	PF00170	bZIP_1	bZIP transcription factor
c113791_g1_i4	PF00170	bZIP_1	bZIP transcription factor
c114329_g1_i1	PF00170	bZIP_1	bZIP transcription factor
c114329_g1_i2	PF00170	bZIP_1	bZIP transcription factor
c114467_g1_i1	PF00170	bZIP_1	bZIP transcription factor
c115101_g1_i1	PF00170	bZIP_1	bZIP transcription factor
c115791_g1_i1	PF00170	bZIP_1	bZIP transcription factor
c115962_g1_i1	PF00170	bZIP_1	bZIP transcription factor
c115962_g1_i2	PF00170	bZIP_1	bZIP transcription factor
c116090_g1_i1	PF00170	bZIP_1	bZIP transcription factor
c116336_g1_i1	PF00170	bZIP_1	bZIP transcription factor
c116336_g1_i2	PF00170	bZIP_1	bZIP transcription factor
c116336_g1_i4	PF00170	bZIP_1	bZIP transcription factor
c116455_g2_i1	PF00170	bZIP_1	bZIP transcription factor
c117021_g1_i1	PF00170	bZIP_1	bZIP transcription factor
c118874_g4_i3	PF00170	bZIP_1	bZIP transcription factor
c118874_g4_i5	PF00170	bZIP_1	bZIP transcription factor
c119192_g1_i1	PF00170	bZIP_1	bZIP transcription factor
c119990_g1_i1	PF00170	bZIP_1	bZIP transcription factor
c119990_g1_i2	PF00170	bZIP_1	bZIP transcription factor
c119990_g1_i4	PF00170	bZIP_1	bZIP transcription factor
c119990_g1_i6	PF00170	bZIP_1	bZIP transcription factor
c120419_g1_i1	PF00170	bZIP_1	bZIP transcription factor
c120912_g1_i3	PF00170	bZIP_1	bZIP transcription factor
c120912_g1_i4	PF00170	bZIP_1	bZIP transcription factor
c120957_g1_i1	PF00170	bZIP_1	bZIP transcription factor
c120957_g1_i3	PF00170	bZIP_1	bZIP transcription factor
c121728_g1_i1	PF00170	bZIP_1	bZIP transcription factor
c122087_g1_i1	PF00170	bZIP_1	bZIP transcription factor
c122087_g1_i2	PF00170	bZIP_1	bZIP transcription factor
c122087_g1_i3	PF00170	bZIP_1	bZIP transcription factor
c122713_g1_i1	PF00170	bZIP_1	bZIP transcription factor
c122713_g1_i2	PF00170	bZIP_1	bZIP transcription factor
c122713_g1_i4	PF00170	bZIP_1	bZIP transcription factor
c122926_g3_i1	PF00170	bZIP_1	bZIP transcription factor
c122926_g3_i2	PF00170	bZIP_1	bZIP transcription factor
c123119_g1_i1	PF00170	bZIP_1	bZIP transcription factor
c123119_g1_i3	PF00170	bZIP_1	bZIP transcription factor
c123119_g1_i4	PF00170	bZIP_1	bZIP transcription factor
c123119_g1_i6	PF00170	bZIP_1	bZIP transcription factor
c123685_g1_i1	PF00170	bZIP_1	bZIP transcription factor
c123685_g1_i2	PF00170	bZIP_1	bZIP transcription factor
c123685_g1_i3	PF00170	bZIP_1	bZIP transcription factor
c124128_g2_i1	PF00170	bZIP_1	bZIP transcription factor
c124128_g2_i3	PF00170	bZIP_1	bZIP transcription factor
c124574_g1_i1	PF00170	bZIP_1	bZIP transcription factor
c124845_g1_i1	PF00170	bZIP_1	bZIP transcription factor
c124934_g1_i1	PF00170	bZIP_1	bZIP transcription factor
c124934_g1_i4	PF00170	bZIP_1	bZIP transcription factor
c124965_g3_i1	PF00170	bZIP_1	bZIP transcription factor
c125206_g1_i5	PF00170	bZIP_1	bZIP transcription factor
c125882_g2_i1	PF00170	bZIP_1	bZIP transcription factor
c125921_g3_i1	PF00170	bZIP_1	bZIP transcription factor
c125921_g3_i2	PF00170	bZIP_1	bZIP transcription factor
c133772_g1_i1	PF00170	bZIP_1	bZIP transcription factor
c138512_g1_i1	PF00170	bZIP_1	bZIP transcription factor
c139018_g1_i1	PF00170	bZIP_1	bZIP transcription factor
c140508_g1_i1	PF00170	bZIP_1	bZIP transcription factor
c169594_g1_i1	PF00170	bZIP_1	bZIP transcription factor
c198362_g1_i1	PF00170	bZIP_1	bZIP transcription factor
c199685_g1_i1	PF00170	bZIP_1	bZIP transcription factor
c213917_g1_i1	PF00170	bZIP_1	bZIP transcription factor
c218475_g1_i1	PF00170	bZIP_1	bZIP transcription factor
c228688_g1_i1	PF00170	bZIP_1	bZIP transcription factor
c238580_g1_i1	PF00170	bZIP_1	bZIP transcription factor
c36538_g1_i1	PF00170	bZIP_1	bZIP transcription factor
c39172_g1_i1	PF00170	bZIP_1	bZIP transcription factor
c45622_g1_i1	PF00170	bZIP_1	bZIP transcription factor
c68955_g1_i2	PF00170	bZIP_1	bZIP transcription factor
c76968_g1_i1	PF00170	bZIP_1	bZIP transcription factor
c77976_g1_i1	PF00170	bZIP_1	bZIP transcription factor
c77976_g1_i2	PF00170	bZIP_1	bZIP transcription factor
c87724_g1_i1	PF00170	bZIP_1	bZIP transcription factor
c88260_g1_i1	PF00170	bZIP_1	bZIP transcription factor
c90769_g1_i1	PF00170	bZIP_1	bZIP transcription factor
c93314_g1_i1	PF00170	bZIP_1	bZIP transcription factor
c93314_g1_i2	PF00170	bZIP_1	bZIP transcription factor
c93345_g1_i1	PF00170	bZIP_1	bZIP transcription factor
c94922_g1_i1	PF00170	bZIP_1	bZIP transcription factor
c94922_g2_i1	PF00170	bZIP_1	bZIP transcription factor
c94922_g2_i2	PF00170	bZIP_1	bZIP transcription factor
c94922_g2_i3	PF00170	bZIP_1	bZIP transcription factor
c94922_g2_i5	PF00170	bZIP_1	bZIP transcription factor
c96938_g1_i1	PF00170	bZIP_1	bZIP transcription factor
c98811_g1_i1	PF00170	bZIP_1	bZIP transcription factor
c102916_g1_i1	PF00178	Ets	Ets-domain
c102916_g1_i2	PF00178	Ets	Ets-domain
c102916_g1_i3	PF00178	Ets	Ets-domain
c103401_g1_i1	PF00178	Ets	Ets-domain
c108527_g1_i3	PF00178	Ets	Ets-domain
c111156_g1_i1	PF00178	Ets	Ets-domain
c112325_g1_i1	PF00178	Ets	Ets-domain
c112325_g1_i2	PF00178	Ets	Ets-domain
c114372_g1_i1	PF00178	Ets	Ets-domain
c118891_g2_i1	PF00178	Ets	Ets-domain
c119774_g1_i2	PF00178	Ets	Ets-domain
c123929_g1_i1	PF00178	Ets	Ets-domain
c125837_g1_i1	PF00178	Ets	Ets-domain
c125837_g1_i2	PF00178	Ets	Ets-domain
c50056_g1_i1	PF00178	Ets	Ets-domain
c79782_g1_i1	PF00178	Ets	Ets-domain
c84532_g1_i1	PF00178	Ets	Ets-domain
c111159_g1_i1	PF00196	GerE	Bacterial regulatory proteins, luxR family
c111159_g1_i3	PF00196	GerE	Bacterial regulatory proteins, luxR family
c111159_g1_i4	PF00196	GerE	Bacterial regulatory proteins, luxR family
c111159_g1_i5	PF00196	GerE	Bacterial regulatory proteins, luxR family
c115247_g1_i1	PF00196	GerE	Bacterial regulatory proteins, luxR family
c118867_g4_i1	PF00196	GerE	Bacterial regulatory proteins, luxR family
c118867_g5_i1	PF00196	GerE	Bacterial regulatory proteins, luxR family
c178573_g1_i1	PF00196	GerE	Bacterial regulatory proteins, luxR family
c205468_g1_i1	PF00196	GerE	Bacterial regulatory proteins, luxR family
c28511_g1_i1	PF00196	GerE	Bacterial regulatory proteins, luxR family
c43386_g1_i1	PF00196	GerE	Bacterial regulatory proteins, luxR family
c64670_g1_i1	PF00196	GerE	Bacterial regulatory proteins, luxR family
c69243_g1_i1	PF00196	GerE	Bacterial regulatory proteins, luxR family
c74836_g1_i1	PF00196	GerE	Bacterial regulatory proteins, luxR family
c74836_g1_i2	PF00196	GerE	Bacterial regulatory proteins, luxR family
c79556_g1_i2	PF00196	GerE	Bacterial regulatory proteins, luxR family
c98235_g1_i2	PF00196	GerE	Bacterial regulatory proteins, luxR family
c114174_g1_i1	PF00250	Fork_head	Fork head domain
c114174_g1_i2	PF00250	Fork_head	Fork head domain
c122815_g2_i1	PF00250	Fork_head	Fork head domain
c122815_g2_i5	PF00250	Fork_head	Fork head domain
c124149_g5_i1	PF00250	Fork_head	Fork head domain
c124149_g5_i2	PF00250	Fork_head	Fork head domain
c124149_g5_i3	PF00250	Fork_head	Fork head domain
c125319_g1_i1	PF00250	Fork_head	Fork head domain
c125319_g1_i2	PF00250	Fork_head	Fork head domain
c125319_g1_i3	PF00250	Fork_head	Fork head domain
c175326_g1_i1	PF00250	Fork_head	Fork head domain
c20926_g1_i1	PF00250	Fork_head	Fork head domain
c2100_g2_i1	PF00250	Fork_head	Fork head domain
c222219_g1_i1	PF00250	Fork_head	Fork head domain
c41800_g1_i1	PF00250	Fork_head	Fork head domain
c92954_g1_i1	PF00250	Fork_head	Fork head domain
c92954_g1_i2	PF00250	Fork_head	Fork head domain
c99447_g1_i1	PF00250	Fork_head	Fork head domain
c99447_g1_i2	PF00250	Fork_head	Fork head domain
c104896_g2_i1	PF00292	PAX	'Paired box' domain
c125671_g1_i1	PF00292	PAX	'Paired box' domain
c125671_g1_i2	PF00292	PAX	'Paired box' domain
c92897_g1_i1	PF00292	PAX	'Paired box' domain
c103108_g1_i1	PF00313	CSD	'Cold-shock' DNA-binding domain
c103108_g1_i2	PF00313	CSD	'Cold-shock' DNA-binding domain
c103108_g1_i3	PF00313	CSD	'Cold-shock' DNA-binding domain
c103108_g1_i4	PF00313	CSD	'Cold-shock' DNA-binding domain
c103108_g1_i5	PF00313	CSD	'Cold-shock' DNA-binding domain
c103108_g1_i6	PF00313	CSD	'Cold-shock' DNA-binding domain
c109563_g1_i1	PF00313	CSD	'Cold-shock' DNA-binding domain
c109563_g1_i2	PF00313	CSD	'Cold-shock' DNA-binding domain
c123739_g8_i1	PF00313	CSD	'Cold-shock' DNA-binding domain
c147228_g1_i1	PF00313	CSD	'Cold-shock' DNA-binding domain
c109469_g2_i1	PF00319	SRF-TF	SRF-type transcription factor (DNA-binding and dimerisation domain)
c109469_g2_i2	PF00319	SRF-TF	SRF-type transcription factor (DNA-binding and dimerisation domain)
c200881_g1_i1	PF00319	SRF-TF	SRF-type transcription factor (DNA-binding and dimerisation domain)
c74041_g1_i1	PF00319	SRF-TF	SRF-type transcription factor (DNA-binding and dimerisation domain)
c99050_g2_i1	PF00319	SRF-TF	SRF-type transcription factor (DNA-binding and dimerisation domain)
c99050_g2_i2	PF00319	SRF-TF	SRF-type transcription factor (DNA-binding and dimerisation domain)
c99050_g2_i3	PF00319	SRF-TF	SRF-type transcription factor (DNA-binding and dimerisation domain)
c99050_g2_i4	PF00319	SRF-TF	SRF-type transcription factor (DNA-binding and dimerisation domain)
c104053_g1_i1	PF00320	GATA	GATA zinc finger
c111496_g1_i1	PF00320	GATA	GATA zinc finger
c111496_g1_i4	PF00320	GATA	GATA zinc finger
c114018_g1_i1	PF00320	GATA	GATA zinc finger
c114018_g1_i2	PF00320	GATA	GATA zinc finger
c122152_g6_i1	PF00320	GATA	GATA zinc finger
c122222_g1_i1	PF00320	GATA	GATA zinc finger
c122222_g1_i2	PF00320	GATA	GATA zinc finger
c122222_g1_i3	PF00320	GATA	GATA zinc finger
c123571_g2_i2	PF00320	GATA	GATA zinc finger
c123571_g2_i3	PF00320	GATA	GATA zinc finger
c123571_g2_i4	PF00320	GATA	GATA zinc finger
c124617_g1_i1	PF00320	GATA	GATA zinc finger
c124699_g2_i1	PF00320	GATA	GATA zinc finger
c124699_g2_i2	PF00320	GATA	GATA zinc finger
c125458_g2_i1	PF00320	GATA	GATA zinc finger
c125458_g2_i2	PF00320	GATA	GATA zinc finger
c69552_g1_i1	PF00320	GATA	GATA zinc finger
c113845_g2_i1	PF00356	LacI	Bacterial regulatory proteins, lacI family
c116573_g1_i1	PF00356	LacI	Bacterial regulatory proteins, lacI family
c116573_g1_i2	PF00356	LacI	Bacterial regulatory proteins, lacI family
c116573_g1_i3	PF00356	LacI	Bacterial regulatory proteins, lacI family
c121737_g1_i1	PF00356	LacI	Bacterial regulatory proteins, lacI family
c125171_g1_i3	PF00356	LacI	Bacterial regulatory proteins, lacI family
c125618_g4_i8	PF00356	LacI	Bacterial regulatory proteins, lacI family
c125618_g4_i9	PF00356	LacI	Bacterial regulatory proteins, lacI family
c110398_g1_i1	PF00376	MerR	MerR family regulatory protein
c124017_g3_i1	PF00376	MerR	MerR family regulatory protein
c124074_g4_i1	PF00392	GntR	Bacterial regulatory proteins, gntR family
c124074_g4_i3	PF00392	GntR	Bacterial regulatory proteins, gntR family
c111196_g2_i2	PF00447	HSF_DNA-bind	HSF-type DNA-binding
c111196_g2_i3	PF00447	HSF_DNA-bind	HSF-type DNA-binding
c118096_g1_i1	PF00486	Trans_reg_C	Transcriptional regulatory protein, C terminal
c121109_g1_i1	PF00554	RHD	Rel homology domain (RHD)
c121109_g1_i3	PF00554	RHD	Rel homology domain (RHD)
c122455_g1_i1	PF00554	RHD	Rel homology domain (RHD)
c122455_g1_i2	PF00554	RHD	Rel homology domain (RHD)
c122455_g1_i4	PF00554	RHD	Rel homology domain (RHD)
c122455_g1_i5	PF00554	RHD	Rel homology domain (RHD)
c124516_g1_i1	PF00554	RHD	Rel homology domain (RHD)
c124516_g1_i10	PF00554	RHD	Rel homology domain (RHD)
c124516_g1_i11	PF00554	RHD	Rel homology domain (RHD)
c124516_g1_i12	PF00554	RHD	Rel homology domain (RHD)
c124516_g1_i14	PF00554	RHD	Rel homology domain (RHD)
c124516_g1_i16	PF00554	RHD	Rel homology domain (RHD)
c124516_g1_i2	PF00554	RHD	Rel homology domain (RHD)
c124516_g1_i3	PF00554	RHD	Rel homology domain (RHD)
c124516_g1_i6	PF00554	RHD	Rel homology domain (RHD)
c113489_g1_i1	PF00649	Copper-fist	Copper fist DNA binding domain
c113489_g1_i2	PF00649	Copper-fist	Copper fist DNA binding domain
c52500_g1_i1	PF00649	Copper-fist	Copper fist DNA binding domain
c105899_g1_i1	PF00751	DM	DM DNA binding domain
c122804_g4_i1	PF00751	DM	DM DNA binding domain
c122804_g4_i3	PF00751	DM	DM DNA binding domain
c110519_g1_i1	PF00847	AP2	AP2 domain
c110519_g1_i3	PF00847	AP2	AP2 domain
c110519_g1_i5	PF00847	AP2	AP2 domain
c119987_g1_i1	PF00847	AP2	AP2 domain
c180988_g1_i1	PF00847	AP2	AP2 domain
c106179_g2_i1	PF00853	Runt	Runt domain
c113091_g2_i2	PF00870	P53	P53 DNA-binding domain
c113091_g2_i3	PF00870	P53	P53 DNA-binding domain
c113091_g2_i4	PF00870	P53	P53 DNA-binding domain
c118322_g1_i1	PF00870	P53	P53 DNA-binding domain
c123482_g2_i1	PF00870	P53	P53 DNA-binding domain
c196603_g1_i1	PF00870	P53	P53 DNA-binding domain
c104331_g1_i1	PF00907	T-box	T-box
c106156_g1_i1	PF00907	T-box	T-box
c116388_g1_i1	PF00907	T-box	T-box
c125451_g1_i2	PF01022	HTH_5	Bacterial regulatory protein, arsR family
c124725_g1_i1	PF01047	MarR	MarR family
c124725_g1_i2	PF01047	MarR	MarR family
c124782_g3_i2	PF01047	MarR	MarR family
c172307_g1_i1	PF01047	MarR	MarR family
c100559_g1_i1	PF01056	Myc_N	Myc amino-terminal region
c102419_g1_i2	PF01056	Myc_N	Myc amino-terminal region
c102419_g1_i3	PF01056	Myc_N	Myc amino-terminal region
c111127_g1_i1	PF01056	Myc_N	Myc amino-terminal region
c113186_g1_i1	PF01056	Myc_N	Myc amino-terminal region
c113186_g1_i2	PF01056	Myc_N	Myc amino-terminal region
c115600_g4_i1	PF01056	Myc_N	Myc amino-terminal region
c117085_g1_i1	PF01056	Myc_N	Myc amino-terminal region
c117085_g1_i2	PF01056	Myc_N	Myc amino-terminal region
c121788_g1_i1	PF01056	Myc_N	Myc amino-terminal region
c121788_g1_i2	PF01056	Myc_N	Myc amino-terminal region
c122452_g1_i1	PF01056	Myc_N	Myc amino-terminal region
c124520_g3_i1	PF01056	Myc_N	Myc amino-terminal region
c124520_g3_i2	PF01056	Myc_N	Myc amino-terminal region
c124520_g3_i3	PF01056	Myc_N	Myc amino-terminal region
c125266_g1_i2	PF01056	Myc_N	Myc amino-terminal region
c125266_g1_i5	PF01056	Myc_N	Myc amino-terminal region
c125335_g1_i1	PF01056	Myc_N	Myc amino-terminal region
c125335_g1_i3	PF01056	Myc_N	Myc amino-terminal region
c58197_g1_i1	PF01056	Myc_N	Myc amino-terminal region
c85881_g1_i1	PF01056	Myc_N	Myc amino-terminal region
c85881_g1_i2	PF01056	Myc_N	Myc amino-terminal region
c85881_g1_i3	PF01056	Myc_N	Myc amino-terminal region
c972_g1_i1	PF01056	Myc_N	Myc amino-terminal region
c205937_g1_i1	PF01167	Tub	Tub family
c116446_g1_i1	PF01285	TEA	TEA/ATTS domain family
c116446_g1_i2	PF01285	TEA	TEA/ATTS domain family
c106041_g1_i2	PF01316	Arg_repressor	Arginine repressor, DNA binding domain
c106041_g1_i3	PF01316	Arg_repressor	Arginine repressor, DNA binding domain
c45334_g1_i1	PF01316	Arg_repressor	Arginine repressor, DNA binding domain
c122822_g2_i1	PF01342	SAND	SAND domain
c104747_g1_i1	PF01381	HTH_3	Helix-turn-helix
c164309_g1_i1	PF01381	HTH_3	Helix-turn-helix
c16776_g1_i1	PF01381	HTH_3	Helix-turn-helix
c84614_g1_i1	PF01381	HTH_3	Helix-turn-helix
c84614_g1_i2	PF01381	HTH_3	Helix-turn-helix
c89442_g1_i1	PF01381	HTH_3	Helix-turn-helix
c126225_g2_i2	PF01418	HTH_6	Helix-turn-helix domain, rpiR family
c126225_g2_i4	PF01418	HTH_6	Helix-turn-helix domain, rpiR family
c124266_g2_i1	PF01422	zf-NF-X1	NF-X1 type zinc finger
c124545_g1_i2	PF01422	zf-NF-X1	NF-X1 type zinc finger
c52980_g1_i1	PF01475	FUR	Ferric uptake regulator family
c109740_g1_i1	PF01530	zf-C2HC	Zinc finger, C2HC type
c123911_g1_i1	PF01530	zf-C2HC	Zinc finger, C2HC type
c222721_g1_i1	PF01530	zf-C2HC	Zinc finger, C2HC type
c122787_g2_i1	PF01586	Basic	Myogenic Basic domain
c122787_g2_i2	PF01586	Basic	Myogenic Basic domain
c106192_g1_i1	PF01754	zf-A20	A20-like zinc finger
c106192_g1_i2	PF01754	zf-A20	A20-like zinc finger
c106192_g1_i3	PF01754	zf-A20	A20-like zinc finger
c106192_g1_i4	PF01754	zf-A20	A20-like zinc finger
c106192_g1_i5	PF01754	zf-A20	A20-like zinc finger
c109179_g1_i1	PF01754	zf-A20	A20-like zinc finger
c109179_g1_i2	PF01754	zf-A20	A20-like zinc finger
c115908_g1_i2	PF01754	zf-A20	A20-like zinc finger
c122615_g1_i1	PF01754	zf-A20	A20-like zinc finger
c9533_g1_i1	PF01754	zf-A20	A20-like zinc finger
c108639_g1_i1	PF01978	TrmB	Sugar-specific transcriptional regulator TrmB
c113072_g1_i1	PF01978	TrmB	Sugar-specific transcriptional regulator TrmB
c113072_g1_i2	PF01978	TrmB	Sugar-specific transcriptional regulator TrmB
c113072_g1_i3	PF01978	TrmB	Sugar-specific transcriptional regulator TrmB
c113072_g1_i4	PF01978	TrmB	Sugar-specific transcriptional regulator TrmB
c200071_g1_i1	PF01978	TrmB	Sugar-specific transcriptional regulator TrmB
c121574_g1_i1	PF02045	CBFB_NFYA	CCAAT-binding transcription factor (CBF-B/NF-YA) subunit B
c121574_g1_i2	PF02045	CBFB_NFYA	CCAAT-binding transcription factor (CBF-B/NF-YA) subunit B
c40182_g1_i1	PF02045	CBFB_NFYA	CCAAT-binding transcription factor (CBF-B/NF-YA) subunit B
c130775_g1_i1	PF02082	Rrf2	Transcriptional regulator
c122137_g1_i1	PF02135	zf-TAZ	TAZ zinc finger
c122137_g1_i3	PF02135	zf-TAZ	TAZ zinc finger
c122137_g1_i4	PF02135	zf-TAZ	TAZ zinc finger
c125672_g1_i3	PF02236	Viral_DNA_bi	Viral DNA-binding protein, all alpha domain
c104432_g1_i1	PF02257	RFX_DNA_binding	RFX DNA-binding domain
c104432_g2_i1	PF02257	RFX_DNA_binding	RFX DNA-binding domain
c104432_g2_i2	PF02257	RFX_DNA_binding	RFX DNA-binding domain
c116212_g3_i1	PF02257	RFX_DNA_binding	RFX DNA-binding domain
c122290_g2_i1	PF02257	RFX_DNA_binding	RFX DNA-binding domain
c123105_g1_i1	PF02257	RFX_DNA_binding	RFX DNA-binding domain
c123105_g1_i2	PF02257	RFX_DNA_binding	RFX DNA-binding domain
c123105_g1_i3	PF02257	RFX_DNA_binding	RFX DNA-binding domain
c123105_g1_i6	PF02257	RFX_DNA_binding	RFX DNA-binding domain
c123105_g1_i7	PF02257	RFX_DNA_binding	RFX DNA-binding domain
c124767_g1_i1	PF02257	RFX_DNA_binding	RFX DNA-binding domain
c124767_g1_i2	PF02257	RFX_DNA_binding	RFX DNA-binding domain
c124767_g1_i5	PF02257	RFX_DNA_binding	RFX DNA-binding domain
c31211_g1_i1	PF02257	RFX_DNA_binding	RFX DNA-binding domain
c109408_g1_i1	PF02319	E2F_TDP	E2F/DP family winged-helix DNA-binding domain
c109408_g1_i2	PF02319	E2F_TDP	E2F/DP family winged-helix DNA-binding domain
c116603_g1_i1	PF02319	E2F_TDP	E2F/DP family winged-helix DNA-binding domain
c149458_g1_i1	PF02319	E2F_TDP	E2F/DP family winged-helix DNA-binding domain
c187951_g1_i1	PF02362	B3	B3 DNA binding domain
c83105_g1_i1	PF02362	B3	B3 DNA binding domain
c213354_g1_i1	PF02365	NAM	No apical meristem (NAM) protein
c227777_g1_i1	PF02365	NAM	No apical meristem (NAM) protein
c143269_g1_i1	PF02376	CUT	CUT domain
c71645_g1_i1	PF02376	CUT	CUT domain
c71645_g1_i2	PF02376	CUT	CUT domain
c114803_g1_i1	PF02456	Adeno_IVa2	Adenovirus IVa2 protein
c123870_g1_i1	PF02456	Adeno_IVa2	Adenovirus IVa2 protein
c125907_g1_i2	PF02456	Adeno_IVa2	Adenovirus IVa2 protein
c236636_g1_i1	PF02456	Adeno_IVa2	Adenovirus IVa2 protein
c198711_g1_i1	PF02701	zf-Dof	Dof domain, zinc finger
c107687_g1_i1	PF02791	DDT	DDT domain
c121592_g1_i1	PF02791	DDT	DDT domain
c124517_g3_i1	PF02791	DDT	DDT domain
c124517_g3_i2	PF02791	DDT	DDT domain
c125091_g1_i1	PF02791	DDT	DDT domain
c125287_g1_i1	PF02791	DDT	DDT domain
c125287_g1_i3	PF02791	DDT	DDT domain
c125287_g1_i5	PF02791	DDT	DDT domain
c125287_g1_i6	PF02791	DDT	DDT domain
c125287_g1_i7	PF02791	DDT	DDT domain
c102735_g1_i1	PF02891	zf-MIZ	MIZ/SP-RING zinc finger
c102735_g1_i2	PF02891	zf-MIZ	MIZ/SP-RING zinc finger
c108358_g1_i1	PF02891	zf-MIZ	MIZ/SP-RING zinc finger
c108358_g1_i2	PF02891	zf-MIZ	MIZ/SP-RING zinc finger
c108358_g1_i3	PF02891	zf-MIZ	MIZ/SP-RING zinc finger
c109730_g1_i1	PF02891	zf-MIZ	MIZ/SP-RING zinc finger
c118068_g4_i1	PF02891	zf-MIZ	MIZ/SP-RING zinc finger
c118068_g4_i2	PF02891	zf-MIZ	MIZ/SP-RING zinc finger
c119118_g2_i2	PF02891	zf-MIZ	MIZ/SP-RING zinc finger
c122077_g1_i1	PF02891	zf-MIZ	MIZ/SP-RING zinc finger
c122077_g1_i2	PF02891	zf-MIZ	MIZ/SP-RING zinc finger
c122565_g2_i1	PF02891	zf-MIZ	MIZ/SP-RING zinc finger
c122565_g2_i2	PF02891	zf-MIZ	MIZ/SP-RING zinc finger
c123201_g1_i2	PF02891	zf-MIZ	MIZ/SP-RING zinc finger
c124093_g1_i2	PF02891	zf-MIZ	MIZ/SP-RING zinc finger
c124093_g1_i3	PF02891	zf-MIZ	MIZ/SP-RING zinc finger
c124093_g1_i4	PF02891	zf-MIZ	MIZ/SP-RING zinc finger
c124093_g1_i5	PF02891	zf-MIZ	MIZ/SP-RING zinc finger
c124093_g1_i6	PF02891	zf-MIZ	MIZ/SP-RING zinc finger
c124093_g1_i7	PF02891	zf-MIZ	MIZ/SP-RING zinc finger
c124787_g1_i3	PF02891	zf-MIZ	MIZ/SP-RING zinc finger
c124787_g1_i4	PF02891	zf-MIZ	MIZ/SP-RING zinc finger
c124787_g1_i6	PF02891	zf-MIZ	MIZ/SP-RING zinc finger
c124787_g1_i7	PF02891	zf-MIZ	MIZ/SP-RING zinc finger
c124787_g1_i8	PF02891	zf-MIZ	MIZ/SP-RING zinc finger
c125028_g1_i1	PF02891	zf-MIZ	MIZ/SP-RING zinc finger
c12736_g1_i1	PF02891	zf-MIZ	MIZ/SP-RING zinc finger
c191432_g1_i1	PF02891	zf-MIZ	MIZ/SP-RING zinc finger
c97526_g1_i1	PF02891	zf-MIZ	MIZ/SP-RING zinc finger
c99327_g1_i1	PF02891	zf-MIZ	MIZ/SP-RING zinc finger
c99327_g1_i2	PF02891	zf-MIZ	MIZ/SP-RING zinc finger
c102998_g1_i1	PF02892	zf-BED	BED zinc finger
c102998_g1_i2	PF02892	zf-BED	BED zinc finger
c105613_g2_i1	PF02892	zf-BED	BED zinc finger
c107170_g1_i1	PF02892	zf-BED	BED zinc finger
c109879_g1_i2	PF02892	zf-BED	BED zinc finger
c110437_g1_i2	PF02892	zf-BED	BED zinc finger
c111232_g1_i1	PF02892	zf-BED	BED zinc finger
c113244_g1_i1	PF02892	zf-BED	BED zinc finger
c115436_g2_i2	PF02892	zf-BED	BED zinc finger
c115436_g2_i3	PF02892	zf-BED	BED zinc finger
c115436_g2_i4	PF02892	zf-BED	BED zinc finger
c115436_g2_i5	PF02892	zf-BED	BED zinc finger
c117678_g1_i1	PF02892	zf-BED	BED zinc finger
c117813_g1_i1	PF02892	zf-BED	BED zinc finger
c117813_g1_i2	PF02892	zf-BED	BED zinc finger
c117917_g1_i1	PF02892	zf-BED	BED zinc finger
c117917_g1_i3	PF02892	zf-BED	BED zinc finger
c119913_g1_i1	PF02892	zf-BED	BED zinc finger
c120200_g1_i3	PF02892	zf-BED	BED zinc finger
c120200_g1_i4	PF02892	zf-BED	BED zinc finger
c120200_g1_i6	PF02892	zf-BED	BED zinc finger
c120200_g1_i9	PF02892	zf-BED	BED zinc finger
c120924_g2_i1	PF02892	zf-BED	BED zinc finger
c120924_g2_i3	PF02892	zf-BED	BED zinc finger
c121314_g1_i2	PF02892	zf-BED	BED zinc finger
c123952_g3_i3	PF02892	zf-BED	BED zinc finger
c123952_g3_i5	PF02892	zf-BED	BED zinc finger
c123952_g3_i6	PF02892	zf-BED	BED zinc finger
c123973_g1_i6	PF02892	zf-BED	BED zinc finger
c125384_g2_i1	PF02892	zf-BED	BED zinc finger
c125491_g1_i3	PF02892	zf-BED	BED zinc finger
c125491_g1_i4	PF02892	zf-BED	BED zinc finger
c125491_g1_i5	PF02892	zf-BED	BED zinc finger
c126054_g1_i1	PF02892	zf-BED	BED zinc finger
c126054_g1_i2	PF02892	zf-BED	BED zinc finger
c143670_g1_i1	PF02892	zf-BED	BED zinc finger
c17905_g1_i1	PF02892	zf-BED	BED zinc finger
c218441_g1_i1	PF02892	zf-BED	BED zinc finger
c92133_g1_i1	PF02892	zf-BED	BED zinc finger
c94393_g1_i1	PF02892	zf-BED	BED zinc finger
c119518_g1_i10	PF02928	zf-C5HC2	C5HC2 zinc finger
c119518_g1_i13	PF02928	zf-C5HC2	C5HC2 zinc finger
c119518_g1_i2	PF02928	zf-C5HC2	C5HC2 zinc finger
c119518_g1_i4	PF02928	zf-C5HC2	C5HC2 zinc finger
c119518_g1_i7	PF02928	zf-C5HC2	C5HC2 zinc finger
c119518_g1_i9	PF02928	zf-C5HC2	C5HC2 zinc finger
c123562_g3_i1	PF02928	zf-C5HC2	C5HC2 zinc finger
c123588_g1_i1	PF02928	zf-C5HC2	C5HC2 zinc finger
c123588_g1_i3	PF02928	zf-C5HC2	C5HC2 zinc finger
c10314_g1_i1	PF02944	BESS	BESS motif
c103845_g1_i1	PF02944	BESS	BESS motif
c103845_g1_i3	PF02944	BESS	BESS motif
c110433_g1_i1	PF02944	BESS	BESS motif
c110570_g1_i1	PF02944	BESS	BESS motif
c117999_g1_i1	PF02944	BESS	BESS motif
c120522_g1_i5	PF02944	BESS	BESS motif
c120522_g1_i6	PF02944	BESS	BESS motif
c121092_g1_i1	PF02944	BESS	BESS motif
c122216_g1_i1	PF02944	BESS	BESS motif
c122344_g1_i1	PF02944	BESS	BESS motif
c122344_g1_i2	PF02944	BESS	BESS motif
c122344_g1_i6	PF02944	BESS	BESS motif
c53692_g1_i1	PF02944	BESS	BESS motif
c7215_g1_i1	PF02944	BESS	BESS motif
c73324_g1_i1	PF02944	BESS	BESS motif
c89130_g1_i1	PF02944	BESS	BESS motif
c89130_g1_i2	PF02944	BESS	BESS motif
c96273_g1_i2	PF02944	BESS	BESS motif
c97129_g1_i1	PF02944	BESS	BESS motif
c119466_g1_i1	PF02954	HTH_8	Bacterial regulatory protein, Fis family
c119466_g1_i2	PF02954	HTH_8	Bacterial regulatory protein, Fis family
c119466_g1_i3	PF02954	HTH_8	Bacterial regulatory protein, Fis family
c119466_g1_i4	PF02954	HTH_8	Bacterial regulatory protein, Fis family
c119466_g1_i5	PF02954	HTH_8	Bacterial regulatory protein, Fis family
c120924_g2_i2	PF02954	HTH_8	Bacterial regulatory protein, Fis family
c197548_g1_i1	PF02954	HTH_8	Bacterial regulatory protein, Fis family
c120669_g1_i1	PF03131	bZIP_Maf	bZIP Maf transcription factor
c120669_g1_i2	PF03131	bZIP_Maf	bZIP Maf transcription factor
c123516_g3_i1	PF03131	bZIP_Maf	bZIP Maf transcription factor
c230087_g1_i1	PF03131	bZIP_Maf	bZIP Maf transcription factor
c119804_g3_i1	PF03299	TF_AP-2	Transcription factor AP-2
c124297_g1_i1	PF03299	TF_AP-2	Transcription factor AP-2
c124297_g1_i3	PF03299	TF_AP-2	Transcription factor AP-2
c124297_g1_i4	PF03299	TF_AP-2	Transcription factor AP-2
c141467_g1_i1	PF03299	TF_AP-2	Transcription factor AP-2
c115458_g1_i1	PF03333	PapB	Adhesin biosynthesis transcription regulatory protein
c115458_g1_i2	PF03333	PapB	Adhesin biosynthesis transcription regulatory protein
c121013_g1_i1	PF03343	SART-1	SART-1 family
c121104_g1_i1	PF03343	SART-1	SART-1 family
c123206_g4_i1	PF03343	SART-1	SART-1 family
c95445_g1_i1	PF03749	SfsA	Sugar fermentation stimulation protein
c95445_g1_i2	PF03749	SfsA	Sugar fermentation stimulation protein
c95445_g1_i3	PF03749	SfsA	Sugar fermentation stimulation protein
c111054_g1_i3	PF03859	CG-1	CG-1 domain
c124492_g1_i1	PF03859	CG-1	CG-1 domain
c102770_g2_i1	PF03869	Arc	Arc-like DNA binding domain
c119948_g1_i1	PF03869	Arc	Arc-like DNA binding domain
c119948_g1_i2	PF03869	Arc	Arc-like DNA binding domain
c119948_g1_i3	PF03869	Arc	Arc-like DNA binding domain
c119948_g1_i4	PF03869	Arc	Arc-like DNA binding domain
c119948_g1_i5	PF03869	Arc	Arc-like DNA binding domain
c119948_g1_i6	PF03869	Arc	Arc-like DNA binding domain
c119948_g2_i1	PF03869	Arc	Arc-like DNA binding domain
c224407_g1_i1	PF03869	Arc	Arc-like DNA binding domain
c725_g1_i1	PF03965	Pencillinase_R	Penicillinase repressor
c90988_g1_i1	PF03965	Pencillinase_R	Penicillinase repressor
c112393_g1_i1	PF04024	PspC	PspC domain
c102859_g1_i1	PF04054	Not1	CCR4-Not complex component, Not1
c125321_g1_i1	PF04247	SirB	Invasion gene expression up-regulator, SirB
c125321_g1_i3	PF04247	SirB	Invasion gene expression up-regulator, SirB
c47325_g1_i1	PF04299	FMN_bind_2	Putative FMN-binding domain
c47325_g1_i2	PF04299	FMN_bind_2	Putative FMN-binding domain
c47325_g1_i3	PF04299	FMN_bind_2	Putative FMN-binding domain
c113306_g1_i2	PF04353	Rsd_AlgQ	Regulator of RNA polymerase sigma(70) subunit, Rsd/AlgQ
c120651_g3_i1	PF04353	Rsd_AlgQ	Regulator of RNA polymerase sigma(70) subunit, Rsd/AlgQ
c122875_g1_i3	PF04516	CP2	CP2 transcription factor
c122875_g8_i1	PF04516	CP2	CP2 transcription factor
c122875_g8_i5	PF04516	CP2	CP2 transcription factor
c122875_g8_i9	PF04516	CP2	CP2 transcription factor
c102487_g1_i1	PF04689	S1FA	DNA binding protein S1FA
c106858_g1_i1	PF04689	S1FA	DNA binding protein S1FA
c114581_g1_i2	PF04689	S1FA	DNA binding protein S1FA
c123976_g2_i2	PF04689	S1FA	DNA binding protein S1FA
c108257_g4_i3	PF04690	YABBY	YABBY protein
c113902_g2_i1	PF04690	YABBY	YABBY protein
c117192_g2_i1	PF04690	YABBY	YABBY protein
c117192_g2_i2	PF04690	YABBY	YABBY protein
c122961_g1_i1	PF04690	YABBY	YABBY protein
c124277_g4_i1	PF04690	YABBY	YABBY protein
c124277_g4_i2	PF04690	YABBY	YABBY protein
c98997_g1_i1	PF04690	YABBY	YABBY protein
c65693_g1_i1	PF04745	Pox_A8	VITF-3 subunit protein
c119938_g5_i2	PF04761	Phage_Treg	Lactococcus bacteriophage putative transcription regulator
c104972_g1_i1	PF04769	MAT_Alpha1	Mating-type protein MAT alpha 1
c120875_g1_i4	PF04769	MAT_Alpha1	Mating-type protein MAT alpha 1
c120875_g1_i6	PF04769	MAT_Alpha1	Mating-type protein MAT alpha 1
c122306_g1_i1	PF04967	HTH_10	HTH DNA binding domain
c205536_g1_i1	PF04967	HTH_10	HTH DNA binding domain
c135231_g1_i1	PF05043	Mga	Mga helix-turn-helix domain
c89246_g1_i1	PF05043	Mga	Mga helix-turn-helix domain
c89246_g1_i2	PF05043	Mga	Mga helix-turn-helix domain
c123525_g1_i1	PF05044	Prox1	Homeobox prospero-like protein (PROX1)
c123525_g1_i2	PF05044	Prox1	Homeobox prospero-like protein (PROX1)
c123525_g1_i3	PF05044	Prox1	Homeobox prospero-like protein (PROX1)
c124257_g1_i6	PF05044	Prox1	Homeobox prospero-like protein (PROX1)
c229430_g1_i1	PF05044	Prox1	Homeobox prospero-like protein (PROX1)
c108909_g1_i2	PF05110	AF-4	AF-4 proto-oncoprotein
c108909_g1_i4	PF05110	AF-4	AF-4 proto-oncoprotein
c115415_g3_i1	PF05110	AF-4	AF-4 proto-oncoprotein
c115415_g3_i2	PF05110	AF-4	AF-4 proto-oncoprotein
c115415_g3_i4	PF05110	AF-4	AF-4 proto-oncoprotein
c117570_g1_i2	PF05110	AF-4	AF-4 proto-oncoprotein
c122723_g1_i1	PF05110	AF-4	AF-4 proto-oncoprotein
c122723_g1_i2	PF05110	AF-4	AF-4 proto-oncoprotein
c124316_g3_i1	PF05110	AF-4	AF-4 proto-oncoprotein
c124921_g4_i5	PF05110	AF-4	AF-4 proto-oncoprotein
c79036_g1_i1	PF05110	AF-4	AF-4 proto-oncoprotein
c123538_g1_i1	PF05224	NDT80_PhoG	NDT80 / PhoG like DNA-binding family
c123538_g1_i3	PF05224	NDT80_PhoG	NDT80 / PhoG like DNA-binding family
c123538_g1_i4	PF05224	NDT80_PhoG	NDT80 / PhoG like DNA-binding family
c124631_g1_i1	PF05224	NDT80_PhoG	NDT80 / PhoG like DNA-binding family
c124631_g1_i3	PF05224	NDT80_PhoG	NDT80 / PhoG like DNA-binding family
c125161_g1_i1	PF05224	NDT80_PhoG	NDT80 / PhoG like DNA-binding family
c125161_g1_i2	PF05224	NDT80_PhoG	NDT80 / PhoG like DNA-binding family
c125161_g1_i3	PF05224	NDT80_PhoG	NDT80 / PhoG like DNA-binding family
c125161_g1_i8	PF05224	NDT80_PhoG	NDT80 / PhoG like DNA-binding family
c103364_g1_i1	PF05225	HTH_psq	helix-turn-helix, Psq domain
c103364_g1_i2	PF05225	HTH_psq	helix-turn-helix, Psq domain
c104708_g1_i2	PF05225	HTH_psq	helix-turn-helix, Psq domain
c119861_g1_i1	PF05225	HTH_psq	helix-turn-helix, Psq domain
c119913_g2_i1	PF05225	HTH_psq	helix-turn-helix, Psq domain
c119913_g2_i2	PF05225	HTH_psq	helix-turn-helix, Psq domain
c123735_g1_i2	PF05225	HTH_psq	helix-turn-helix, Psq domain
c124813_g1_i1	PF05225	HTH_psq	helix-turn-helix, Psq domain
c125294_g2_i1	PF05225	HTH_psq	helix-turn-helix, Psq domain
c180632_g1_i1	PF05225	HTH_psq	helix-turn-helix, Psq domain
c183481_g1_i1	PF05225	HTH_psq	helix-turn-helix, Psq domain
c23617_g1_i1	PF05225	HTH_psq	helix-turn-helix, Psq domain
c26746_g1_i1	PF05225	HTH_psq	helix-turn-helix, Psq domain
c32833_g1_i1	PF05225	HTH_psq	helix-turn-helix, Psq domain
c42074_g1_i1	PF05225	HTH_psq	helix-turn-helix, Psq domain
c68311_g1_i1	PF05225	HTH_psq	helix-turn-helix, Psq domain
c79120_g1_i1	PF05225	HTH_psq	helix-turn-helix, Psq domain
c114408_g1_i2	PF05280	FlhC	Flagellar transcriptional activator (FlhC)
c100495_g1_i1	PF05290	Baculo_IE-1	Baculovirus immediate-early protein (IE-0)
c100495_g1_i2	PF05290	Baculo_IE-1	Baculovirus immediate-early protein (IE-0)
c108912_g1_i1	PF05290	Baculo_IE-1	Baculovirus immediate-early protein (IE-0)
c112175_g1_i1	PF05290	Baculo_IE-1	Baculovirus immediate-early protein (IE-0)
c112175_g1_i2	PF05290	Baculo_IE-1	Baculovirus immediate-early protein (IE-0)
c114355_g1_i1	PF05290	Baculo_IE-1	Baculovirus immediate-early protein (IE-0)
c114355_g1_i2	PF05290	Baculo_IE-1	Baculovirus immediate-early protein (IE-0)
c116312_g2_i1	PF05290	Baculo_IE-1	Baculovirus immediate-early protein (IE-0)
c116312_g2_i2	PF05290	Baculo_IE-1	Baculovirus immediate-early protein (IE-0)
c116312_g2_i3	PF05290	Baculo_IE-1	Baculovirus immediate-early protein (IE-0)
c116312_g2_i6	PF05290	Baculo_IE-1	Baculovirus immediate-early protein (IE-0)
c117681_g1_i1	PF05290	Baculo_IE-1	Baculovirus immediate-early protein (IE-0)
c122604_g1_i1	PF05290	Baculo_IE-1	Baculovirus immediate-early protein (IE-0)
c125004_g1_i1	PF05290	Baculo_IE-1	Baculovirus immediate-early protein (IE-0)
c226109_g1_i1	PF05290	Baculo_IE-1	Baculovirus immediate-early protein (IE-0)
c84082_g1_i1	PF05290	Baculo_IE-1	Baculovirus immediate-early protein (IE-0)
c109485_g2_i1	PF05321	HHA	Haemolysin expression modulating protein
c226633_g1_i1	PF05443	ROS_MUCR	ROS/MUCR transcriptional regulator protein
c104568_g1_i1	PF05459	Herpes_UL69	Herpesvirus transcriptional regulator family
c110914_g1_i1	PF05764	YL1	YL1 nuclear protein
c117822_g1_i1	PF05764	YL1	YL1 nuclear protein
c117988_g1_i1	PF05764	YL1	YL1 nuclear protein
c117988_g1_i2	PF05764	YL1	YL1 nuclear protein
c117988_g1_i3	PF05764	YL1	YL1 nuclear protein
c120087_g3_i1	PF05764	YL1	YL1 nuclear protein
c120215_g1_i1	PF05764	YL1	YL1 nuclear protein
c120215_g1_i2	PF05764	YL1	YL1 nuclear protein
c122065_g1_i2	PF05764	YL1	YL1 nuclear protein
c123562_g1_i1	PF05764	YL1	YL1 nuclear protein
c123562_g1_i4	PF05764	YL1	YL1 nuclear protein
c123562_g1_i5	PF05764	YL1	YL1 nuclear protein
c123562_g1_i6	PF05764	YL1	YL1 nuclear protein
c124478_g1_i1	PF05764	YL1	YL1 nuclear protein
c124551_g3_i2	PF05764	YL1	YL1 nuclear protein
c190576_g1_i1	PF05764	YL1	YL1 nuclear protein
c212995_g1_i1	PF05764	YL1	YL1 nuclear protein
c96337_g1_i2	PF05764	YL1	YL1 nuclear protein
c123667_g1_i3	PF06200	tify	tify domain
c123372_g1_i1	PF06320	GCN5L1	GCN5-like protein 1 (GCN5L1)
c124177_g3_i3	PF06320	GCN5L1	GCN5-like protein 1 (GCN5L1)
c124177_g3_i4	PF06320	GCN5L1	GCN5-like protein 1 (GCN5L1)
c124177_g3_i5	PF06320	GCN5L1	GCN5-like protein 1 (GCN5L1)
c124177_g3_i7	PF06320	GCN5L1	GCN5-like protein 1 (GCN5L1)
c124177_g3_i8	PF06320	GCN5L1	GCN5-like protein 1 (GCN5L1)
c114889_g1_i4	PF06338	ComK	ComK protein
c114889_g1_i5	PF06338	ComK	ComK protein
c117583_g1_i1	PF06573	Churchill	Churchill protein
c117583_g1_i2	PF06573	Churchill	Churchill protein
c117583_g1_i4	PF06573	Churchill	Churchill protein
c122712_g2_i2	PF06719	AraC_N	AraC-type transcriptional regulator N-terminus
c120554_g1_i1	PF06818	Fez1	Fez1
c120554_g1_i2	PF06818	Fez1	Fez1
c120554_g1_i3	PF06818	Fez1	Fez1
c120686_g2_i3	PF06818	Fez1	Fez1
c120894_g2_i1	PF06818	Fez1	Fez1
c120894_g2_i2	PF06818	Fez1	Fez1
c120894_g2_i4	PF06818	Fez1	Fez1
c120894_g2_i5	PF06818	Fez1	Fez1
c120894_g2_i6	PF06818	Fez1	Fez1
c121554_g1_i1	PF06818	Fez1	Fez1
c121554_g1_i2	PF06818	Fez1	Fez1
c122184_g1_i2	PF06818	Fez1	Fez1
c118352_g1_i1	PF06839	zf-GRF	GRF zinc finger
c34262_g1_i1	PF06839	zf-GRF	GRF zinc finger
c50712_g1_i1	PF06839	zf-GRF	GRF zinc finger
c50712_g1_i2	PF06839	zf-GRF	GRF zinc finger
c69784_g1_i1	PF06839	zf-GRF	GRF zinc finger
c69784_g1_i2	PF06839	zf-GRF	GRF zinc finger
c117905_g1_i1	PF06943	zf-LSD1	LSD1 zinc finger
c123539_g1_i1	PF07093	SGT1	SGT1 protein
c123539_g1_i2	PF07093	SGT1	SGT1 protein
c135107_g1_i1	PF07093	SGT1	SGT1 protein
c119845_g1_i1	PF07417	Crl	Transcriptional regulator Crl
c119845_g1_i3	PF07417	Crl	Transcriptional regulator Crl
c113670_g1_i1	PF07704	PSK_trans_fac	Rv0623-like transcription factor
c108683_g1_i1	PF07716	bZIP_2	Basic region leucine zipper
c108683_g1_i2	PF07716	bZIP_2	Basic region leucine zipper
c108683_g1_i3	PF07716	bZIP_2	Basic region leucine zipper
c113040_g1_i1	PF07716	bZIP_2	Basic region leucine zipper
c113095_g1_i2	PF07716	bZIP_2	Basic region leucine zipper
c113095_g1_i4	PF07716	bZIP_2	Basic region leucine zipper
c114635_g1_i5	PF07716	bZIP_2	Basic region leucine zipper
c115989_g3_i2	PF07716	bZIP_2	Basic region leucine zipper
c118301_g1_i3	PF07716	bZIP_2	Basic region leucine zipper
c119368_g7_i1	PF07716	bZIP_2	Basic region leucine zipper
c120865_g3_i2	PF07716	bZIP_2	Basic region leucine zipper
c120865_g3_i3	PF07716	bZIP_2	Basic region leucine zipper
c123656_g2_i1	PF07716	bZIP_2	Basic region leucine zipper
c124719_g1_i1	PF07716	bZIP_2	Basic region leucine zipper
c124719_g1_i2	PF07716	bZIP_2	Basic region leucine zipper
c184195_g1_i1	PF07716	bZIP_2	Basic region leucine zipper
c101568_g1_i1	PF07750	GcrA	GcrA cell cycle regulator
c49448_g1_i1	PF07750	GcrA	GcrA cell cycle regulator
c49448_g1_i2	PF07750	GcrA	GcrA cell cycle regulator
c109904_g1_i1	PF07764	Omega_Repress	Omega Transcriptional Repressor
c116271_g1_i1	PF08222	HTH_CodY	CodY helix-turn-helix domain
c116271_g1_i2	PF08222	HTH_CodY	CodY helix-turn-helix domain
c116271_g1_i4	PF08222	HTH_CodY	CodY helix-turn-helix domain
c116271_g1_i5	PF08222	HTH_CodY	CodY helix-turn-helix domain
c11971_g1_i1	PF08279	HTH_11	HTH domain
c124345_g1_i1	PF08279	HTH_11	HTH domain
c124610_g1_i1	PF08279	HTH_11	HTH domain
c124610_g1_i4	PF08279	HTH_11	HTH domain
c96496_g2_i1	PF08279	HTH_11	HTH domain
c124264_g3_i1	PF08280	HTH_Mga	M protein trans-acting positive regulator (MGA) HTH domain
c124918_g2_i4	PF08280	HTH_Mga	M protein trans-acting positive regulator (MGA) HTH domain
c124918_g2_i5	PF08280	HTH_Mga	M protein trans-acting positive regulator (MGA) HTH domain
c183217_g1_i1	PF08280	HTH_Mga	M protein trans-acting positive regulator (MGA) HTH domain
c73263_g1_i1	PF08280	HTH_Mga	M protein trans-acting positive regulator (MGA) HTH domain

## Sheet: Table S8
Table S8. Prediction result of non-coding RNAs
Sequence identifier
c125704_g1_i1	Rfam	964	1229	175.59	+	1	evalue=1.03e-48	rfam-acc=RF00885	rfam-id=MIR821
c125704_g1_i1	Rfam	964	1229	175.59	-	1	evalue=1.03e-48	rfam-acc=RF00885	rfam-id=MIR821
c125704_g1_i2	Rfam	989	1254	175.59	+	1	evalue=1.03e-48	rfam-acc=RF00885	rfam-id=MIR821
c125704_g1_i2	Rfam	989	1254	175.59	-	1	evalue=1.03e-48	rfam-acc=RF00885	rfam-id=MIR821
c160964_g1_i1	Rfam	9	341	166.31	+	1	evalue=1.61e-23	rfam-acc=RF00010	rfam-id=RNaseP_bact_a
c73068_g1_i1	Rfam	6	196	154.11	-	1	evalue=2.66e-47	rfam-acc=RF00004	rfam-id=U2
c119825_g2_i2	Rfam	65	340	145.41	+	1	evalue=3.51e-40	rfam-acc=RF00885	rfam-id=MIR821
c119825_g2_i2	Rfam	65	340	145.41	-	1	evalue=3.51e-40	rfam-acc=RF00885	rfam-id=MIR821
c119825_g2_i1	Rfam	629	904	145.41	+	1	evalue=3.51e-40	rfam-acc=RF00885	rfam-id=MIR821
c119825_g2_i1	Rfam	629	904	145.41	-	1	evalue=3.51e-40	rfam-acc=RF00885	rfam-id=MIR821
c125704_g1_i1	Rfam	1006	1187	131.89	+	1	evalue=7.38e-39	rfam-acc=RF00882	rfam-id=MIR811
c125704_g1_i1	Rfam	1006	1187	131.89	-	1	evalue=7.38e-39	rfam-acc=RF00882	rfam-id=MIR811
c125704_g1_i2	Rfam	1031	1212	131.89	+	1	evalue=7.38e-39	rfam-acc=RF00882	rfam-id=MIR811
c125704_g1_i2	Rfam	1031	1212	131.89	-	1	evalue=7.38e-39	rfam-acc=RF00882	rfam-id=MIR811
c104810_g1_i2	Rfam	1377	1646	130.98	+	1	evalue=1.95e-43	rfam-acc=RF00009	rfam-id=RNaseP_nuc
c104810_g1_i1	Rfam	60	329	130.98	+	1	evalue=1.95e-43	rfam-acc=RF00009	rfam-id=RNaseP_nuc
c101080_g1_i1	Rfam	97	256	118.31	-	1	evalue=3.89e-34	rfam-acc=RF00003	rfam-id=U1
c201915_g1_i1	Rfam	2	304	117.26	-	1	evalue=6.10e-45	rfam-acc=RF00023	rfam-id=tmRNA
c209269_g1_i1	Rfam	10	322	113.09	+	1	evalue=2.43e-43	rfam-acc=RF00023	rfam-id=tmRNA
c30996_g1_i1	Rfam	2	234	111.22	+	1	evalue=7.74e-20	rfam-acc=RF01502	rfam-id=Fungi_SRP
c105974_g3_i1	Rfam	66	263	103.05	-	1	evalue=1.36e-24	rfam-acc=RF00012	rfam-id=U3
c119825_g2_i1	Rfam	673	860	95.62	+	1	evalue=1.03e-27	rfam-acc=RF00882	rfam-id=MIR811
c119825_g2_i1	Rfam	673	860	95.62	-	1	evalue=1.03e-27	rfam-acc=RF00882	rfam-id=MIR811
c119825_g2_i2	Rfam	109	296	95.62	+	1	evalue=1.03e-27	rfam-acc=RF00882	rfam-id=MIR811
c119825_g2_i2	Rfam	109	296	95.62	-	1	evalue=1.03e-27	rfam-acc=RF00882	rfam-id=MIR811
c175113_g1_i1	Rfam	25	426	94.47	-	1	evalue=3.38e-36	rfam-acc=RF00023	rfam-id=tmRNA
c14231_g1_i1	Rfam	9	123	83.51	-	1	evalue=4.22e-18	rfam-acc=RF00001	rfam-id=5S_rRNA
c198166_g1_i1	Rfam	148	220	70.54	+	1	evalue=1.20e-12	rfam-acc=RF00005	rfam-id=tRNA
c121488_g1_i8	Rfam	47	118	68.34	+	1	evalue=3.22e-12	rfam-acc=RF00005	rfam-id=tRNA
c119276_g1_i6	Rfam	221	294	65.23	+	1	evalue=1.29e-11	rfam-acc=RF00005	rfam-id=tRNA
c119276_g1_i4	Rfam	183	256	65.23	+	1	evalue=1.29e-11	rfam-acc=RF00005	rfam-id=tRNA
c122641_g2_i3	Rfam	622	694	64.5	+	1	evalue=1.79e-11	rfam-acc=RF00005	rfam-id=tRNA
c122641_g2_i2	Rfam	191	263	64.5	+	1	evalue=1.79e-11	rfam-acc=RF00005	rfam-id=tRNA
c122641_g2_i1	Rfam	191	263	64.5	+	1	evalue=1.79e-11	rfam-acc=RF00005	rfam-id=tRNA
c209338_g1_i1	Rfam	62	133	64.39	+	1	evalue=1.88e-11	rfam-acc=RF00005	rfam-id=tRNA
c119276_g1_i6	Rfam	116	189	62.48	+	1	evalue=4.39e-11	rfam-acc=RF00005	rfam-id=tRNA
c89820_g1_i1	Rfam	470	554	62.46	+	1	evalue=2.94e-18	rfam-acc=RF00672	rfam-id=mir-190
c31695_g1_i2	Rfam	97	169	62.42	+	1	evalue=4.52e-11	rfam-acc=RF00005	rfam-id=tRNA
c31695_g1_i1	Rfam	97	169	62.42	+	1	evalue=4.52e-11	rfam-acc=RF00005	rfam-id=tRNA
c96537_g1_i2	Rfam	194	264	61.24	+	1	evalue=7.64e-11	rfam-acc=RF00005	rfam-id=tRNA
c126232_g2_i1	Rfam	170	243	60.69	+	1	evalue=9.78e-11	rfam-acc=RF00005	rfam-id=tRNA
c222943_g1_i1	Rfam	189	260	60.57	-	1	evalue=1.03e-10	rfam-acc=RF00005	rfam-id=tRNA
c96537_g1_i1	Rfam	107	177	59.63	+	1	evalue=1.57e-10	rfam-acc=RF00005	rfam-id=tRNA
c96537_g1_i3	Rfam	201	271	59.63	+	1	evalue=1.57e-10	rfam-acc=RF00005	rfam-id=tRNA
c126239_g1_i3	Rfam	259	332	58.81	+	1	evalue=2.26e-10	rfam-acc=RF00005	rfam-id=tRNA
c126186_g1_i7	Rfam	133	205	58.54	+	1	evalue=2.56e-10	rfam-acc=RF00005	rfam-id=tRNA
c126186_g1_i1	Rfam	148	220	58.54	+	1	evalue=2.56e-10	rfam-acc=RF00005	rfam-id=tRNA
c126186_g1_i2	Rfam	10	82	58.54	+	1	evalue=2.56e-10	rfam-acc=RF00005	rfam-id=tRNA
c185101_g1_i1	Rfam	54	126	58.53	-	1	evalue=2.57e-10	rfam-acc=RF00005	rfam-id=tRNA
c105974_g3_i1	Rfam	65	263	57.61	-	1	evalue=1.74e-15	rfam-acc=RF01848	rfam-id=ACEA_U3
c86264_g1_i1	Rfam	9	91	57.42	-	1	evalue=1.11e-10	rfam-acc=RF00029	rfam-id=Intron_gpII
c96537_g1_i4	Rfam	201	271	57.16	+	1	evalue=4.74e-10	rfam-acc=RF00005	rfam-id=tRNA
c118013_g1_i7	Rfam	218	283	55.63	+	1	evalue=3.60e-16	rfam-acc=RF00089	rfam-id=SNORD31
c120020_g1_i1	Rfam	388	463	55.51	-	1	evalue=6.69e-17	rfam-acc=RF00027	rfam-id=let-7
c129112_g1_i1	Rfam	126	198	55.04	+	1	evalue=1.22e-09	rfam-acc=RF00005	rfam-id=tRNA
c114606_g1_i1	Rfam	70	141	54.99	+	1	evalue=1.25e-09	rfam-acc=RF00005	rfam-id=tRNA
c114606_g2_i1	Rfam	436	507	54.99	+	1	evalue=1.25e-09	rfam-acc=RF00005	rfam-id=tRNA
c124952_g6_i5	Rfam	322	393	54.54	+	1	evalue=1.53e-09	rfam-acc=RF00005	rfam-id=tRNA
c124641_g4_i3	Rfam	16	95	53.95	-	1	evalue=1.99e-09	rfam-acc=RF00005	rfam-id=tRNA
c124641_g4_i2	Rfam	16	95	53.95	-	1	evalue=1.99e-09	rfam-acc=RF00005	rfam-id=tRNA
c124641_g5_i1	Rfam	16	95	53.93	-	1	evalue=2.00e-09	rfam-acc=RF00005	rfam-id=tRNA
c124641_g6_i1	Rfam	16	95	53.93	-	1	evalue=2.00e-09	rfam-acc=RF00005	rfam-id=tRNA
c124952_g2_i1	Rfam	97	184	53.79	+	1	evalue=2.13e-09	rfam-acc=RF00005	rfam-id=tRNA
c124952_g2_i4	Rfam	117	204	53.79	+	1	evalue=2.13e-09	rfam-acc=RF00005	rfam-id=tRNA
c112392_g1_i1	Rfam	824	886	53.56	+	1	evalue=1.80e-15	rfam-acc=RF00237	rfam-id=mir-9
c29612_g1_i1	Rfam	31	112	53.22	-	1	evalue=7.67e-10	rfam-acc=RF00029	rfam-id=Intron_gpII
c174068_g1_i1	Rfam	133	213	52.91	+	1	evalue=3.11e-10	rfam-acc=RF00001	rfam-id=5S_rRNA
c124952_g4_i1	Rfam	228	314	52.68	+	1	evalue=3.50e-09	rfam-acc=RF00005	rfam-id=tRNA
c124952_g4_i2	Rfam	125	211	52.68	+	1	evalue=3.50e-09	rfam-acc=RF00005	rfam-id=tRNA
c223751_g1_i1	Rfam	55	126	52.52	-	1	evalue=3.76e-09	rfam-acc=RF00005	rfam-id=tRNA
c227636_g1_i1	Rfam	155	227	52.44	-	1	evalue=3.90e-09	rfam-acc=RF00005	rfam-id=tRNA
c124952_g12_i2	Rfam	132	203	52.36	+	1	evalue=4.04e-09	rfam-acc=RF00005	rfam-id=tRNA
c124952_g12_i1	Rfam	132	203	52.36	+	1	evalue=4.04e-09	rfam-acc=RF00005	rfam-id=tRNA
c124952_g6_i4	Rfam	326	397	50.79	+	1	evalue=8.15e-09	rfam-acc=RF00005	rfam-id=tRNA
c124952_g6_i2	Rfam	326	397	50.79	+	1	evalue=8.15e-09	rfam-acc=RF00005	rfam-id=tRNA
c5395_g1_i1	Rfam	3	61	49.13	+	1	evalue=4.32e-14	rfam-acc=RF00241	rfam-id=mir-8
c118359_g6_i1	Rfam	287	357	47.61	+	1	evalue=3.37e-08	rfam-acc=RF00005	rfam-id=tRNA
c100698_g3_i1	Rfam	166	240	47.43	+	1	evalue=1.11e-08	rfam-acc=RF00029	rfam-id=Intron_gpII
c30670_g1_i1	Rfam	1052	1129	47	+	1	evalue=1.35e-08	rfam-acc=RF00029	rfam-id=Intron_gpII
c89951_g1_i2	Rfam	3	117	46.69	-	1	evalue=2.48e-09	rfam-acc=RF01059	rfam-id=mir-598
c146063_g1_i1	Rfam	51	379	46.54	+	1	evalue=8.19e-18	rfam-acc=RF00023	rfam-id=tmRNA
c212200_g1_i1	Rfam	1	65	46.41	+	1	evalue=5.76e-08	rfam-acc=RF00005	rfam-id=tRNA
c12705_g1_i1	Rfam	218	306	45.01	+	1	evalue=9.73e-14	rfam-acc=RF00757	rfam-id=mir-275
c89827_g1_i1	Rfam	3	71	43.85	+	1	evalue=1.80e-07	rfam-acc=RF00005	rfam-id=tRNA
c122863_g2_i1	Rfam	4	74	43.76	-	1	evalue=6.02e-08	rfam-acc=RF00029	rfam-id=Intron_gpII
c124587_g7_i1	Rfam	358	481	43.06	+	1	evalue=4.76e-09	rfam-acc=RF00015	rfam-id=U4
c165606_g1_i1	Rfam	252	319	42.81	-	1	evalue=2.87e-07	rfam-acc=RF00005	rfam-id=tRNA
c160421_g1_i1	Rfam	10	78	42.39	+	1	evalue=3.46e-07	rfam-acc=RF00005	rfam-id=tRNA
c34406_g1_i1	Rfam	116	258	42.34	-	1	evalue=3.34e-09	rfam-acc=RF00091	rfam-id=SNORA62
c112392_g1_i1	Rfam	824	886	42.13	-	1	evalue=3.33e-12	rfam-acc=RF00237	rfam-id=mir-9
c114930_g1_i1	Rfam	23	96	41.2	+	1	evalue=5.89e-07	rfam-acc=RF00005	rfam-id=tRNA
c124587_g4_i2	Rfam	59	168	40.76	+	1	evalue=1.92e-08	rfam-acc=RF00015	rfam-id=U4
c66361_g1_i1	Rfam	5	82	40.57	-	1	evalue=2.62e-07	rfam-acc=RF00029	rfam-id=Intron_gpII
c5395_g1_i1	Rfam	4	61	40.46	-	1	evalue=1.27e-11	rfam-acc=RF00241	rfam-id=mir-8
c106100_g1_i1	Rfam	1	68	40.31	-	1	evalue=8.77e-07	rfam-acc=RF00005	rfam-id=tRNA
c185939_g1_i1	Rfam	263	336	39.43	+	1	evalue=1.30e-06	rfam-acc=RF00005	rfam-id=tRNA
c109975_g1_i1	Rfam	474	539	39.41	+	1	evalue=5.69e-10	rfam-acc=RF00476	rfam-id=snosnR61
c113153_g1_i1	Rfam	318	390	38.91	-	1	evalue=1.64e-06	rfam-acc=RF00005	rfam-id=tRNA
c113153_g1_i2	Rfam	326	398	38.91	-	1	evalue=1.64e-06	rfam-acc=RF00005	rfam-id=tRNA
c118625_g3_i2	Rfam	116	193	37.85	+	1	evalue=2.63e-06	rfam-acc=RF00005	rfam-id=tRNA
c78246_g1_i1	Rfam	99	173	37.85	+	1	evalue=2.63e-06	rfam-acc=RF00005	rfam-id=tRNA
c210984_g1_i1	Rfam	151	222	37.77	-	1	evalue=2.72e-06	rfam-acc=RF00005	rfam-id=tRNA
c115912_g4_i3	Rfam	154	221	37.57	-	1	evalue=2.97e-06	rfam-acc=RF00005	rfam-id=tRNA
c124278_g1_i3	Rfam	4	56	37.44	-	1	evalue=1.11e-06	rfam-acc=RF00029	rfam-id=Intron_gpII
c56635_g1_i1	Rfam	244	308	37.33	+	1	evalue=3.31e-06	rfam-acc=RF00005	rfam-id=tRNA
c125843_g3_i2	Rfam	17	94	37.29	+	1	evalue=3.37e-06	rfam-acc=RF00005	rfam-id=tRNA
c125843_g3_i1	Rfam	17	94	37.29	+	1	evalue=3.37e-06	rfam-acc=RF00005	rfam-id=tRNA
c108081_g1_i1	Rfam	451	536	37.23	-	1	evalue=1.16e-10	rfam-acc=RF00720	rfam-id=mir-317
c108081_g1_i2	Rfam	411	496	37.23	-	1	evalue=1.16e-10	rfam-acc=RF00720	rfam-id=mir-317
c118625_g3_i1	Rfam	116	193	37.15	+	1	evalue=3.59e-06	rfam-acc=RF00005	rfam-id=tRNA
c117286_g2_i1	Rfam	243	312	37.05	+	1	evalue=8.92e-10	rfam-acc=RF00047	rfam-id=mir-2
c124278_g5_i1	Rfam	4	56	36.71	-	1	evalue=1.56e-06	rfam-acc=RF00029	rfam-id=Intron_gpII
c151603_g1_i1	Rfam	179	251	35.98	+	1	evalue=6.05e-06	rfam-acc=RF00005	rfam-id=tRNA
c204747_g1_i1	Rfam	61	134	34.67	+	1	evalue=1.08e-05	rfam-acc=RF00005	rfam-id=tRNA
c115912_g2_i1	Rfam	39	113	34.58	-	1	evalue=1.13e-05	rfam-acc=RF00005	rfam-id=tRNA
c106985_g1_i1	Rfam	242	313	34.51	-	1	evalue=1.17e-05	rfam-acc=RF00005	rfam-id=tRNA
c93705_g2_i1	Rfam	53	122	34.01	+	1	evalue=1.46e-05	rfam-acc=RF00005	rfam-id=tRNA
c112831_g1_i1	Rfam	172	238	33.42	+	1	evalue=1.90e-05	rfam-acc=RF00005	rfam-id=tRNA
c118940_g1_i5	Rfam	62	133	33.16	-	1	evalue=2.14e-05	rfam-acc=RF00005	rfam-id=tRNA
c120020_g1_i1	Rfam	388	463	32.74	+	1	evalue=7.03e-10	rfam-acc=RF00027	rfam-id=let-7
c229563_g1_i1	Rfam	226	297	32.72	+	1	evalue=2.60e-05	rfam-acc=RF00005	rfam-id=tRNA
c124413_g3_i1	Rfam	17	88	31.8	-	1	evalue=3.92e-05	rfam-acc=RF00005	rfam-id=tRNA
c124413_g3_i2	Rfam	17	88	31.8	-	1	evalue=3.92e-05	rfam-acc=RF00005	rfam-id=tRNA
c108255_g1_i1	Rfam	437	506	31.78	-	1	evalue=3.96e-05	rfam-acc=RF00005	rfam-id=tRNA
c53963_g1_i1	Rfam	92	180	31.12	-	1	evalue=4.64e-08	rfam-acc=RF00016	rfam-id=SNORD14
c30726_g1_i1	Rfam	15	89	31.06	+	1	evalue=5.46e-05	rfam-acc=RF00005	rfam-id=tRNA
c115912_g4_i1	Rfam	151	225	30.78	-	1	evalue=6.18e-05	rfam-acc=RF00005	rfam-id=tRNA
c186537_g1_i1	Rfam	214	289	29.98	+	1	evalue=8.82e-05	rfam-acc=RF00005	rfam-id=tRNA
c90318_g1_i1	Rfam	124	197	29.89	-	1	evalue=9.18e-05	rfam-acc=RF00005	rfam-id=tRNA
c115912_g4_i2	Rfam	157	224	29.82	-	1	evalue=9.47e-05	rfam-acc=RF00005	rfam-id=tRNA
c30745_g1_i1	Rfam	250	321	29.1	+	1	evalue=1.31e-04	rfam-acc=RF00005	rfam-id=tRNA
c85352_g1_i1	Rfam	209	281	29.07	-	1	evalue=1.33e-04	rfam-acc=RF00005	rfam-id=tRNA
c121183_g1_i1	Rfam	101	172	28.78	+	1	evalue=1.51e-04	rfam-acc=RF00005	rfam-id=tRNA
c136942_g1_i1	Rfam	23	94	28.54	-	1	evalue=1.68e-04	rfam-acc=RF00005	rfam-id=tRNA
c39849_g1_i1	Rfam	557	630	28.36	-	1	evalue=1.82e-04	rfam-acc=RF00005	rfam-id=tRNA
c166310_g1_i1	Rfam	91	162	28.3	-	1	evalue=1.87e-04	rfam-acc=RF00005	rfam-id=tRNA
c34077_g1_i1	Rfam	2	74	28.23	+	1	evalue=1.93e-04	rfam-acc=RF00005	rfam-id=tRNA
c138188_g1_i1	Rfam	9	126	27.99	-	1	evalue=7.90e-04	rfam-acc=RF00001	rfam-id=5S_rRNA
c225903_g1_i1	Rfam	134	204	27.35	-	1	evalue=2.85e-04	rfam-acc=RF00005	rfam-id=tRNA
c1886_g1_i1	Rfam	200	265	27.3	+	1	evalue=2.92e-04	rfam-acc=RF00005	rfam-id=tRNA
c53963_g2_i1	Rfam	111	177	27.14	-	1	evalue=6.20e-07	rfam-acc=RF00016	rfam-id=SNORD14
c111403_g1_i2	Rfam	870	935	27.06	-	1	evalue=3.25e-04	rfam-acc=RF00005	rfam-id=tRNA
c124656_g6_i1	Rfam	446	518	26.8	-	1	evalue=3.66e-04	rfam-acc=RF00005	rfam-id=tRNA
c15259_g1_i1	Rfam	1	74	25.64	+	1	evalue=6.12e-04	rfam-acc=RF00005	rfam-id=tRNA
c108158_g1_i1	Rfam	128	199	25.3	-	1	evalue=7.14e-04	rfam-acc=RF00005	rfam-id=tRNA
c126563_g1_i1	Rfam	137	194	25.21	-	1	evalue=7.41e-04	rfam-acc=RF00005	rfam-id=tRNA
c123170_g1_i1	Rfam	287	358	24.92	-	1	evalue=8.45e-04	rfam-acc=RF00005	rfam-id=tRNA
c177293_g1_i1	Rfam	254	317	24.92	-	1	evalue=8.44e-04	rfam-acc=RF00005	rfam-id=tRNA
c71736_g1_i2	Rfam	73	142	24.56	+	1	evalue=9.92e-04	rfam-acc=RF00005	rfam-id=tRNA
c119982_g3_i3	Rfam	897	966	24.31	-	1	evalue=1.11e-03	rfam-acc=RF00005	rfam-id=tRNA
c209841_g1_i1	Rfam	1	192	22.25	+	1	evalue=8.22e-06	rfam-acc=RF00013	rfam-id=6S
c12662_g1_i1	Rfam	191	221	17.38	+	1	evalue=4.23e-01	rfam-acc=RF00001	rfam-id=5S_rRNA

## Sheet: Table S9
Table S9. No of transcripts shared among different molting stages
Gene ID	No.of transcripts in PoM	No.of transcripts in InM-I	No.of transcripts in InM-II	No.of transcripts in PrM
A0A393	4	7	3	2
A0AUS0	2	1	1	1
A0JM12	58	136	90	36
A0JM49	1	1	1	1
A0JMD2	1	2	1	1
A0JMI9	1	1	1	1
A0JMW6	2	1	2	1
A0JN61	1	1	2	1
A0JN62	3	2	7	2
A0JPD7	1	1	1	1
A0JPQ8	3	2	3	1
A0LJ16	1	2	2	1
A0M8R4	2	4	1	1
A0MTA1	1	1	1	1
A0PJE2	4	3	2	2
A1A4J6	4	1	1	2
A1A5F2	1	4	1	1
A1DWM3	2	1	1	4
A1EC95	3	1	1	3
A1L0Y2	16	13	26	12
A1L1C7	1	2	1	2
A1L252	3	3	2	2
A1L258	2	3	2	4
A1L259	1	1	1	1
A1L2K1	2	1	1	2
A1L2L5	1	1	1	2
A1L2T6	1	1	3	1
A1L3F4	2	2	1	1
A1L3G4	1	1	1	1
A1X157	2	1	1	3
A1XQU3	1	1	1	1
A1YF56	1	1	1	1
A1YG61	1	2	1	1
A1Z3X3	2	1	1	1
A1Z6E0	1	1	2	1
A1Z7T0	6	5	7	7
A1Z9A8	4	2	1	2
A1Z9R4	2	2	1	1
A1ZA47	31	22	20	30
A1ZAI5	1	3	1	2
A1ZAJ2	1	1	2	1
A1ZAU8	8	5	4	11
A1ZBE8	1	1	2	1
A1ZBT5	1	1	1	1
A2A4P0	1	1	1	2
A2A6Q5	2	1	2	1
A2A8L5	1	4	1	2
A2A9C3	4	4	6	1
A2AAE1	8	23	38	26
A2ADY9	5	1	2	2
A2AG06	2	1	3	1
A2AGA4	4	1	3	4
A2AJ76	2	77	24	32
A2AKG8	1	1	2	3
A2ALS5	1	2	2	1
A2AN08	4	7	7	2
A2ARA8	3	4	2	2
A2ARV4	132	96	118	176
A2ASS6	190	94	131	124
A2AVA0	116	92	67	16
A2AWA9	2	2	3	5
A2BGA0	2	2	3	2
A2BGU9	2	1	2	4
A2BID7	3	1	3	2
A2BIL7	2	1	3	2
A2RRP1	4	3	5	3
A2RRS8	2	1	2	1
A2RRV3	1	4	1	2
A2RSJ4	1	3	1	1
A2RSY1	1	3	1	1
A2RT62	1	1	1	3
A2RUV4	3	10	6	17
A2RV01	2	1	3	2
A2RV80	2	1	2	2
A2SWM2	1	1	1	1
A2T737	1	1	1	1
A2V735	2	2	1	1
A2VDL9	1	3	1	1
A2VDR2	5	1	2	1
A2VDR8	1	1	1	1
A2VDZ9	1	1	1	1
A2VE21	1	1	1	1
A2VE52	2	1	1	2
A2VEI2	3	1	1	4
A3KCL7	2	4	2	2
A3KGT9	1	1	1	1
A3KMV5	4	3	3	2
A3KP37	1	2	1	1
A3KP59	2	3	1	1
A3KP77	1	1	1	1
A3KP85	2	1	2	2
A3KPP4	1	2	2	1
A3KQ55	1	1	1	3
A4FUP9	1	2	2	2
A4FUW8	1	1	1	1
A4FUY7	1	1	1	1
A4FV97	1	1	1	1
A4IFA3	5	4	5	4
A4IFA6	1	1	3	1
A4IFD8	2	1	1	1
A4IGF3	1	1	1	1
A4IGK4	3	2	2	2
A4IH88	2	1	1	2
A4IHD2	4	2	3	2
A4IHM6	1	1	1	1
A4II29	1	1	1	1
A4II73	3	1	2	2
A4IIE8	3	1	3	3
A4IIW0	2	2	4	1
A4IIY1	5	1	2	1
A4K526	1	3	2	1
A4QN59	2	3	1	3
A4QNN3	2	2	5	4
A4VCH4	1	1	2	3
A4YI89	1	3	1	1
A4Z943	11	6	11	16
A4Z944	3	4	4	3
A4Z945	15	11	10	18
A5A6P2	1	2	1	3
A5A761	1	2	1	1
A5A779	1	1	2	2
A5D6U8	1	1	2	1
A5D7C1	2	1	1	2
A5D7H2	2	2	3	2
A5D7S3	2	2	2	2
A5D8M0	4	1	1	1
A5D8S5	5	5	6	2
A5D9H7	1	2	1	1
A5GFW1	1	1	2	1
A5GFY8	2	2	1	1
A5LGM7	5	4	4	1
A5PJA1	1	1	2	2
A5PJF6	2	2	4	2
A5PJK0	4	1	1	1
A5PJZ2	2	1	1	1
A5PK46	1	1	1	1
A5PKG7	3	1	1	1
A5PKP9	1	1	2	1
A5PLL7	1	1	1	1
A5WUX7	1	1	2	2
A5YKK6	12	3	14	4
A6BM06	1	1	1	1
A6H5Z3	3	3	1	1
A6H767	2	1	2	2
A6H779	2	2	3	8
A6H8I0	2	1	2	2
A6H8I2	5	4	4	6
A6MM35	1	1	1	1
A6NK53	6	6	12	10
A6QLH5	2	2	3	1
A6QLJ3	1	4	2	3
A6QLU1	3	3	3	2
A6QM00	4	2	1	1
A6QNS9	1	1	1	1
A6QP05	4	2	2	4
A6QP84	4	3	5	3
A6QPQ5	2	1	1	1
A6QQ24	1	2	1	1
A6QQ71	1	2	1	1
A6QQM4	6	3	3	2
A6QR55	2	1	2	3
A7E305	4	3	4	5
A7E3X2	1	1	2	2
A7MB63	1	1	1	1
A7RJI7	1	1	1	1
A7RK30	1	3	5	1
A7RP64	1	1	2	2
A7RRJ0	1	1	1	2
A7RT29	1	2	3	3
A7S1H9	2	2	1	1
A7S1L6	1	1	1	1
A7S6Y0	1	1	1	1
A7S7F2	1	2	2	2
A7SCH8	1	1	1	1
A7T167	2	1	1	2
A7X3Y2	2	1	1	1
A7YVD7	1	1	1	1
A7YWD2	2	1	2	1
A7YWE4	1	1	1	1
A7YWG4	2	2	1	1
A7YY55	2	1	3	2
A7YY75	1	1	1	1
A7Z056	10	1	1	4
A7Z061	1	1	2	1
A8DYE2	3	5	4	5
A8E4L3	1	2	2	1
A8E7C5	1	3	1	3
A8J4S9	5	2	1	2
A8JUV0	5	5	3	2
A8MRX0	3	2	2	2
A8NJZ7	2	1	1	2
A8WGS4	1	1	1	1
A8WHP3	5	5	4	4
A8X2R1	1	4	4	2
A8X3A7	1	1	1	1
A8XE00	2	1	2	1
A8XZB0	1	1	1	2
A8Y1P7	7	4	4	5
A8Y236	2	7	3	3
A8Y9I2	2	3	2	3
A8YXY3	1	1	1	1
A9JRD8	1	1	1	3
A9JS71	3	1	2	1
A9JTJ0	1	2	1	1
A9L9E2	1	2	5	1
A9UMG5	1	1	1	1
A9UMS3	1	1	1	1
A9X1A0	1	1	1	1
A9X4T1	8	3	3	6
A9ZSY2	4	5	4	5
B0BN49	2	2	1	2
B0BN93	1	1	1	3
B0BN95	9	6	2	13
B0BYW4	1	2	2	2
B0JYZ2	1	1	1	1
B0JZ65	2	2	2	2
B0KYV5	1	1	1	1
B0R0T1	2	11	2	6
B0UYH6	5	1	2	2
B0V207	2	1	1	1
B0W6M9	1	1	1	1
B0W730	1	2	1	1
B0W8L4	1	1	1	1
B0WAQ0	1	1	2	1
B0WC46	11	5	6	5
B0WEV5	1	1	2	1
B0WTN3	1	1	2	1
B0X1Q4	1	1	1	1
B0XK69	2	2	2	2
B0ZTE2	1	1	1	3
B1A8Z2	1	1	1	2
B1AR13	1	1	1	1
B1AS42	2	1	1	2
B1AVH7	1	1	1	1
B1AVY7	3	2	2	2
B1H1N7	1	1	3	2
B1H222	1	1	1	1
B1WAP7	3	1	1	1
B1WAX6	1	1	1	2
B2D0J5	4	15	5	12
B2GUZ1	1	4	6	6
B2KI79	1	1	2	1
B2LMK5	1	1	1	1
B2RD01	3	2	4	3
B2RR83	2	3	2	5
B2RVL6	2	2	1	1
B2RY56	1	1	3	3
B2RZ17	1	1	1	1
B2VG45	1	2	2	1
B3DL53	1	1	3	2
B3DL65	3	1	2	2
B3DLH6	3	3	2	2
B3M268	1	1	2	1
B3M3M6	1	1	1	1
B3MPN6	2	2	5	3
B3SRQ2	2	1	1	1
B4F6Y3	1	1	1	1
B4GRJ2	1	1	1	1
B4J913	1	2	1	1
B4JEF2	1	2	1	2
B4JFU8	2	2	2	1
B4JGX4	1	2	2	1
B4JJQ3	1	1	1	1
B4JTT7	1	1	2	1
B4KBF6	2	1	1	1
B4KJW1	1	1	1	1
B4KKN1	1	1	1	1
B4LMA2	2	1	3	1
B4M0H8	1	1	2	1
B4M703	1	1	2	1
B4MM23	6	1	1	1
B4MTY2	2	2	1	2
B4MYI5	2	2	2	6
B4NAD3	1	1	1	1
B4NKL0	2	2	1	1
B4P2Y8	3	1	4	1
B4PAR6	2	2	1	3
B4QX46	1	1	1	1
B5DE09	1	3	1	1
B5DF89	6	6	8	2
B5FX50	3	1	1	5
B5FXA0	1	2	3	1
B5X1G3	1	1	1	2
B5X2Z0	1	1	1	1
B5X370	2	1	4	5
B5X3B2	1	2	1	1
B5X441	4	7	3	3
B5X4H8	1	1	2	3
B5X8M4	3	1	1	2
B5XGE7	1	1	2	2
B6MUN4	1	2	2	1
B6QGW6	1	1	1	1
B6VQA1	1	1	1	1
B7LFE3	1	1	1	1
B7NZQ9	2	1	2	1
B7P877	3	1	3	2
B7PRF6	1	1	1	1
B7PS00	4	4	12	4
B7PY76	1	1	1	1
B7Q1Q9	1	1	1	1
B7ZMP1	1	1	1	1
B8D0W1	1	1	1	1
C0K3N5	2	1	2	2
C0KJQ4	6	4	4	4
C1FXW9	2	3	4	4
C3XVM1	1	1	1	1
C3XVT5	12	4	4	4
C3Y431	1	1	1	1
C3YWU0	5	2	3	4
C4NZN9	1	1	1	1
C4YDI6	1	1	1	1
D0VWU3	1	1	1	1
D2H0Y8	1	1	1	1
D2HRF1	1	1	1	1
D2XV59	4	1	1	2
D3YZP9	1	1	1	1
D3ZAT9	5	4	1	3
D3ZGB1	2	4	8	8
D3ZGS3	3	1	1	1
D3ZSI8	11	4	6	6
D3ZTX0	1	1	1	1
D3ZXD8	2	4	7	5
D3ZXK7	2	2	2	2
D4A4K3	1	1	3	2
D4A929	3	4	2	2
D8VNT0	1	3	2	2
E1BPW0	2	1	1	2
E1C1R4	4	1	2	3
E1C231	2	2	1	1
E1JI63	1	1	2	2
E2RDZ6	1	2	1	1
E3WPP8	1	3	2	4
E5RQL4	1	1	2	1
E7EZF3	1	1	2	1
E7FDW8	2	3	2	1
E9PZJ8	3	4	1	1
E9Q4S1	1	3	3	3
E9Q634	4	2	4	4
E9QBI7	1	1	1	1
E9QJ05	1	1	1	1
F1MKX4	5	5	11	5
F1MLX5	3	3	3	3
F1Q4S1	1	3	5	1
F1QRX7	1	1	1	2
F1RCR6	2	2	3	2
F6UA42	2	1	1	3
F6V515	1	1	2	2
F6Z5C0	1	1	2	2
F7BLM1	4	2	1	1
F7E235	1	4	2	1
G3V8Y7	1	1	1	1
G3X912	2	1	2	1
G4RK44	2	1	1	1
G4V4G1	1	1	1	1
G5E8K5	33	33	58	32
G5EBF1	1	2	6	2
G5EBU4	7	7	8	6
G5ECR8	1	2	3	1
G5ECX0	2	1	5	2
G9JJU2	5	3	6	4
H9JIQ1	3	4	2	2
J3S9D9	2	3	4	3
J3SBP3	5	3	2	3
L7YAI7	3	2	3	2
O00115	1	1	1	1
O00142	1	1	1	1
O00273	1	1	1	1
O00311	1	1	1	1
O00370	32	42	42	32
O00410	2	1	1	1
O00411	2	2	1	2
O00429	2	1	2	6
O00468	4	6	6	6
O00471	2	2	3	1
O00534	3	7	3	5
O00560	2	2	2	1
O00566	3	1	1	1
O00567	1	1	1	2
O00571	4	5	4	3
O00602	2	2	2	2
O00750	1	3	4	2
O00767	1	1	1	1
O01159	1	2	1	1
O01346	7	2	4	2
O01377	1	2	2	1
O01479	2	1	1	2
O01666	1	1	1	1
O01761	115	78	191	293
O02373	3	1	4	2
O02466	1	3	1	1
O02485	4	1	2	1
O02649	1	1	1	2
O02751	4	3	4	8
O02827	1	1	2	2
O07575	1	3	3	3
O08586	2	1	1	1
O08605	1	1	1	1
O08623	2	2	2	1
O08658	3	2	1	2
O08662	5	2	4	5
O08679	10	11	18	16
O08688	2	2	1	2
O08699	4	1	1	2
O08700	1	2	1	1
O08788	3	2	3	2
O08789	3	1	3	4
O08795	2	4	4	2
O08807	3	3	5	3
O08838	4	2	3	2
O08876	2	1	1	1
O08918	1	2	1	1
O09012	1	1	1	2
O09014	1	1	1	1
O09101	1	1	1	1
O09174	1	1	1	1
O12946	1	3	1	1
O12947	2	2	2	1
O13046	1	1	1	2
O13082	1	1	1	1
O14513	1	1	1	1
O14530	5	2	1	1
O14657	3	1	1	1
O14681	2	2	2	2
O14733	1	1	1	2
O14744	2	2	3	1
O14772	2	2	1	4
O14807	1	2	1	1
O14908	1	1	1	1
O14964	2	2	6	4
O14972	3	1	4	2
O14981	8	10	8	12
O15013	6	1	1	3
O15027	2	2	6	1
O15040	2	4	3	2
O15042	7	11	2	8
O15066	1	2	1	1
O15072	3	3	2	4
O15090	32	19	35	36
O15145	1	1	1	1
O15213	3	2	4	3
O15228	1	1	1	1
O15254	1	3	3	1
O15297	2	1	1	3
O15439	7	1	4	6
O15440	5	3	5	4
O15541	1	1	3	2
O15943	7	4	9	22
O15945	5	3	2	2
O16011	3	4	6	7
O16025	1	1	2	1
O16118	1	3	3	2
O16264	1	2	1	1
O16796	3	1	1	3
O16797	1	1	1	1
O17040	2	1	1	1
O17450	1	1	2	1
O17583	2	3	1	3
O18334	1	1	1	1
O18391	3	3	4	2
O18404	2	1	1	1
O18405	1	1	1	1
O18531	1	4	8	7
O18598	1	1	1	1
O18638	1	1	1	1
O18738	4	9	7	6
O18756	1	1	3	3
O18778	2	4	4	2
O18870	2	1	1	1
O19071	2	1	1	1
O19094	1	1	2	2
O23888	3	1	1	1
O24058	1	1	2	1
O34796	1	1	1	1
O35083	1	3	1	1
O35114	1	4	1	1
O35127	1	2	1	3
O35134	5	1	1	3
O35141	2	2	2	2
O35207	1	1	1	1
O35250	1	2	2	1
O35264	1	1	1	2
O35286	7	1	5	5
O35343	1	1	4	1
O35345	3	1	1	2
O35459	1	1	1	1
O35551	2	5	1	3
O35586	1	2	1	1
O35604	4	4	5	4
O35623	1	2	1	1
O35857	1	2	1	1
O35867	9	3	1	3
O35900	1	1	1	1
O35963	2	1	1	2
O42153	2	2	1	1
O42184	5	2	2	9
O42248	1	1	1	3
O42260	2	2	1	1
O42387	1	1	1	1
O42409	6	3	1	2
O42563	2	1	1	1
O42611	2	6	2	4
O42842	3	3	2	4
O42976	2	1	1	1
O43159	1	1	2	1
O43172	1	1	3	1
O43236	1	1	1	1
O43264	1	1	1	1
O43290	2	3	3	3
O43315	3	2	2	2
O43399	1	1	1	1
O43422	1	4	1	2
O43426	1	2	1	1
O43435	2	2	2	2
O43447	1	2	2	4
O43451	4	14	9	6
O43663	4	2	1	2
O43679	1	3	1	2
O43688	1	1	1	1
O43736	1	1	4	3
O43759	1	1	1	2
O43826	1	1	2	1
O43900	2	1	1	2
O43903	1	1	2	1
O43933	2	1	1	2
O44081	2	2	1	1
O44386	2	1	1	2
O44437	1	1	1	1
O45040	1	1	1	1
O45405	1	1	1	1
O46036	4	1	3	3
O46037	7	3	1	2
O46040	2	1	1	2
O46043	3	1	2	2
O46072	4	2	2	2
O46106	1	4	1	2
O46108	3	2	4	2
O46382	1	1	4	7
O46431	1	1	1	1
O46504	2	2	1	5
O46629	2	1	1	1
O49923	1	2	2	2
O54692	3	3	6	2
O54698	3	2	2	2
O54774	7	7	2	5
O54781	2	3	2	2
O54836	5	1	2	5
O54862	2	1	1	1
O54880	1	1	2	2
O54905	1	1	1	1
O54921	1	1	2	1
O54928	1	1	1	1
O54975	1	1	1	2
O54988	4	2	2	1
O55000	2	2	2	2
O55029	4	3	2	1
O55033	2	1	1	1
O55035	3	1	3	3
O55043	2	3	2	2
O55047	2	2	3	1
O55057	1	1	1	3
O55164	18	2	6	2
O55173	1	1	1	1
O55192	5	3	4	2
O55201	3	2	2	2
O55234	1	1	2	1
O57415	2	1	2	1
O57429	3	4	3	15
O57579	1	1	2	1
O60216	2	1	1	1
O60264	3	1	1	2
O60287	3	1	1	2
O60306	3	2	5	4
O60318	3	2	2	4
O60341	1	2	2	1
O60344	3	5	8	6
O60488	5	3	4	3
O60500	1	4	1	11
O60502	1	1	1	1
O60508	1	1	3	1
O60513	5	4	3	1
O60524	4	3	3	8
O60573	3	1	3	2
O60583	4	3	1	2
O60610	1	2	1	1
O60658	1	1	1	1
O60733	2	4	1	1
O60779	1	1	3	3
O60841	1	1	1	1
O60942	3	2	1	2
O61307	1	8	4	4
O61369	3	2	2	1
O61470	3	2	1	1
O61491	4	6	7	8
O61492	3	1	3	1
O61585	2	4	2	2
O61598	1	1	1	1
O61661	2	2	1	1
O62515	1	1	1	1
O62619	1	2	2	3
O62698	1	1	1	1
O62703	1	1	3	1
O62742	2	1	1	1
O65059	1	1	1	1
O65154	1	1	1	1
O68965	1	1	1	1
O70152	1	1	1	1
O70157	3	2	4	1
O70305	1	2	2	2
O70338	2	2	2	2
O70378	1	1	1	1
O70451	2	3	3	3
O70467	5	2	2	2
O70469	1	1	1	2
O70472	2	2	2	2
O70546	1	2	1	2
O70551	2	1	1	1
O73747	2	1	3	1
O73775	8	3	2	3
O73817	1	1	1	1
O73888	3	3	2	3
O74503	3	4	3	4
O75027	2	1	3	5
O75095	43	11	20	9
O75140	4	6	7	6
O75146	2	2	1	5
O75154	2	1	2	1
O75165	10	5	4	4
O75177	1	1	1	1
O75191	2	1	3	2
O75325	1	2	1	2
O75369	54	20	11	5
O75379	1	2	1	3
O75382	2	4	2	4
O75486	1	1	1	2
O75533	1	3	6	1
O75592	10	10	8	22
O75643	9	3	1	4
O75691	4	5	4	5
O75694	1	1	2	1
O75771	1	1	3	1
O75832	3	2	6	3
O75844	1	2	3	2
O75882	1	2	2	2
O75897	4	6	4	5
O75899	1	1	1	3
O75935	1	1	1	1
O75936	2	1	1	1
O75976	9	1	3	6
O76463	1	1	1	2
O76483	1	1	1	1
O76484	2	2	2	2
O76757	1	1	1	1
O76878	6	6	3	4
O76924	1	3	2	1
O77237	3	1	3	1
O77245	1	2	4	4
O77460	1	1	1	1
O77503	4	5	2	5
O77564	2	1	2	2
O81884	1	1	1	3
O82201	1	3	3	3
O82390	1	1	1	2
O88196	2	2	1	1
O88281	5	40	43	10
O88307	2	7	1	2
O88379	2	2	4	2
O88384	1	3	3	2
O88488	1	2	1	2
O88544	3	1	2	2
O88553	2	3	1	2
O88572	7	5	11	35
O88576	2	2	2	1
O88582	1	1	1	1
O88677	1	2	2	3
O88738	9	6	6	8
O88761	2	2	2	2
O88828	1	1	1	1
O88848	1	1	3	1
O88874	1	1	1	1
O88984	1	1	1	1
O89016	2	1	1	5
O89017	2	1	1	1
O89026	2	4	3	5
O93274	1	1	1	2
O93309	2	3	4	3
O93567	2	2	1	1
O94761	3	1	2	1
O94805	1	2	2	1
O94876	2	2	2	6
O94889	12	8	7	22
O94900	2	1	2	1
O94901	1	2	2	4
O94913	5	4	4	7
O94952	3	4	2	1
O95271	8	3	18	7
O95295	3	1	1	1
O95373	2	2	3	2
O95391	1	1	5	2
O95394	3	2	3	3
O95405	4	3	6	4
O95415	1	1	1	1
O95427	1	1	2	2
O95433	3	1	1	1
O95470	2	1	2	1
O95487	1	1	1	2
O95497	1	2	2	2
O95498	2	1	2	1
O95563	2	2	1	1
O95613	1	1	1	1
O95628	2	2	4	4
O95630	1	1	2	1
O95671	2	1	1	1
O95684	1	1	1	1
O95714	35	31	38	44
O95789	1	5	8	6
O95807	1	1	1	3
O95831	3	3	3	3
O95847	1	4	7	4
O95900	1	2	2	2
O95905	1	1	1	2
O95935	1	1	3	2
O95985	4	1	1	2
O96006	1	3	3	3
O96028	2	2	6	4
O96347	1	1	1	1
O96433	1	2	1	2
O96647	1	1	1	1
O97018	2	2	2	2
O97159	10	6	18	10
O97394	7	1	6	7
O97592	1	1	1	1
O97725	1	2	1	1
O97902	2	1	1	1
P00031	2	1	1	3
P00125	1	1	1	1
P00348	1	1	1	1
P00395	1	1	1	1
P00399	1	1	1	1
P00414	2	1	2	1
P00432	1	2	1	2
P00504	1	2	2	1
P00520	5	1	2	3
P00528	1	3	1	2
P00636	1	1	2	2
P00688	1	1	2	1
P00727	1	1	4	2
P00765	10	12	10	9
P01037	2	2	3	3
P02203	2	3	3	2
P02350	1	1	1	2
P02399	1	1	1	1
P02402	1	1	1	1
P02509	1	1	1	1
P02556	2	1	1	2
P02594	1	1	1	1
P02640	2	4	4	4
P02707	2	4	4	3
P03010	2	2	5	3
P03697	1	1	1	1
P03756	3	3	3	1
P03895	1	1	1	1
P03923	1	1	2	1
P03934	7	6	4	3
P04052	2	2	1	1
P04069	4	3	4	4
P04254	2	3	3	3
P04323	33	27	19	25
P04388	2	1	3	1
P05091	1	2	1	1
P05130	3	3	3	4
P05166	3	1	1	1
P05186	1	1	1	1
P05202	1	1	1	1
P05547	5	5	5	7
P05552	4	5	2	3
P05630	1	1	1	1
P05661	11	7	8	11
P05990	3	5	2	2
P06604	2	1	2	2
P06623	2	1	3	1
P06708	1	1	1	1
P06754	1	2	1	1
P06865	2	1	1	1
P07146	2	1	1	1
P07192	3	1	1	2
P07207	68	63	26	37
P07584	1	2	2	1
P07764	3	2	3	4
P07768	6	9	6	6
P07796	1	1	2	1
P07814	1	1	1	1
P07928	2	3	2	2
P07942	2	7	3	7
P07992	1	1	1	2
P08010	1	1	1	1
P08043	5	11	8	30
P08044	1	1	2	5
P08045	2	1	7	7
P08108	1	1	1	1
P08120	24	18	59	17
P08155	7	1	10	1
P08183	2	2	2	2
P08240	1	1	1	1
P08266	6	1	4	2
P08289	1	1	2	1
P08548	10	18	30	21
P08630	1	1	2	5
P08761	1	2	1	2
P08841	1	1	1	1
P08928	1	3	2	3
P08953	5	6	4	8
P08962	1	1	2	1
P08991	1	1	1	2
P09347	1	2	2	5
P09417	2	2	2	1
P09503	2	1	1	1
P09623	1	1	1	1
P09671	1	1	1	1
P09960	1	1	1	1
P0C026	1	1	1	1
P0C0A2	2	1	2	1
P0C218	4	2	2	1
P0C599	1	1	3	2
P0C5Y8	3	3	5	1
P0C6B8	2	8	46	34
P0C6G6	1	1	1	2
P0C872	3	2	2	2
P0CB42	2	1	1	1
P0CB49	2	2	5	4
P0CB98	1	1	1	1
P0CF52	1	1	1	1
P0CF97	1	1	1	9
P0CT30	2	1	1	1
P0CY46	5	4	2	2
P0CZ23	1	1	3	1
P0DJE0	1	2	2	1
P0DKM0	1	1	1	1
P10040	28	23	38	39
P10076	91	67	77	64
P10079	25	49	38	18
P10090	4	2	1	4
P10253	3	3	1	1
P10383	2	2	1	2
P10394	20	23	29	40
P10401	1	2	4	5
P10515	4	4	2	4
P10518	2	1	3	1
P10619	2	2	1	1
P10620	1	1	1	1
P10719	1	1	1	1
P10735	1	2	2	2
P10746	2	1	1	1
P10768	2	1	2	1
P10776	2	1	2	2
P11024	5	2	1	1
P11029	1	3	2	2
P11046	7	3	10	10
P11064	2	1	1	2
P11157	2	1	1	1
P11181	3	3	2	4
P11346	5	2	2	3
P11369	8	10	17	10
P11387	1	1	2	1
P11420	8	3	1	4
P11438	1	1	1	1
P11498	6	2	4	2
P11533	4	2	2	3
P11584	9	12	5	11
P11586	2	5	1	1
P11717	25	7	7	7
P11799	6	1	3	2
P11884	2	1	1	1
P12007	1	1	1	1
P12080	4	3	4	6
P12107	2	2	2	4
P12261	1	1	1	1
P12262	1	1	1	1
P12265	2	2	1	3
P12297	4	2	8	6
P12370	3	4	6	6
P12613	1	2	1	1
P12617	2	3	1	1
P12646	2	1	1	1
P12815	6	4	3	2
P12951	1	1	1	1
P13010	3	1	1	2
P13217	1	3	2	2
P13255	2	1	2	1
P13280	1	2	1	1
P13284	3	2	2	3
P13395	1	1	1	1
P13418	1	1	1	4
P13582	2	4	6	3
P13607	1	1	1	1
P13667	2	1	8	4
P13676	4	2	3	3
P13701	1	1	1	1
P13705	1	1	1	1
P13709	7	5	5	6
P13804	2	1	1	1
P13808	4	3	2	4
P14046	1	1	1	2
P14083	1	1	2	2
P14099	1	1	1	1
P14207	1	1	2	2
P14210	3	6	3	6
P14272	2	1	1	1
P14318	2	2	2	2
P14381	7	1	5	2
P14543	4	3	3	7
P14576	3	2	1	3
P14599	3	3	5	4
P15122	3	1	1	1
P15170	1	1	1	1
P15178	1	1	1	1
P15215	11	5	6	9
P15259	2	1	1	1
P15278	3	4	2	2
P15330	2	3	1	4
P15541	1	1	1	2
P15620	15	15	15	15
P15650	1	1	1	1
P15870	2	2	2	2
P16067	2	2	1	1
P16157	12	25	21	27
P16354	2	1	1	1
P16423	1	4	2	4
P16425	2	1	2	1
P16554	3	1	5	5
P16568	7	4	4	2
P16610	1	1	1	2
P16620	7	7	6	5
P16621	18	6	16	15
P16905	2	2	2	5
P16912	2	2	4	2
P16924	2	1	1	2
P17019	10	24	55	47
P17030	8	14	4	4
P17078	1	1	1	1
P17133	8	5	5	6
P17141	12	10	12	20
P17210	1	3	2	1
P17248	1	2	2	2
P17439	2	3	2	3
P17789	11	7	9	8
P17988	1	1	1	1
P18067	2	1	2	1
P18091	8	2	2	1
P18101	1	1	1	1
P18106	3	4	5	5
P18172	3	2	1	5
P18173	1	2	2	3
P18395	7	7	7	7
P18431	2	1	2	3
P18433	4	7	12	8
P18490	1	1	1	1
P18491	2	2	2	1
P18581	1	1	1	1
P18603	1	1	1	1
P18699	1	1	2	1
P18715	47	7	21	8
P18729	56	53	62	66
P18735	5	5	5	8
P18750	10	3	4	1
P18754	1	1	1	2
P18756	2	3	2	2
P18824	1	1	1	1
P18850	2	1	4	2
P18932	1	1	1	1
P19037	2	1	1	1
P19096	1	1	1	2
P19137	1	2	1	4
P19174	1	4	2	2
P19222	2	1	2	2
P19351	1	1	1	1
P19440	3	2	1	2
P19536	1	1	1	1
P19803	1	1	1	1
P19804	1	1	1	1
P19967	4	9	7	8
P19971	1	2	1	1
P20241	7	14	6	7
P20385	5	14	7	12
P20397	2	1	1	3
P20456	1	1	1	1
P20482	2	2	4	3
P20483	1	3	2	3
P20488	3	1	1	2
P20585	3	2	1	1
P20662	1	1	1	1
P20664	2	1	1	2
P20821	1	2	1	1
P20825	13	20	13	15
P20905	1	1	1	1
P21265	2	2	4	2
P21328	53	55	81	75
P21329	36	23	26	36
P21359	3	2	1	1
P21369	1	4	3	2
P21522	12	6	7	8
P21894	2	1	2	1
P21914	1	1	1	1
P22027	1	1	1	2
P22127	1	1	1	1
P22129	1	2	3	2
P22293	1	2	3	3
P22413	3	3	3	3
P22464	1	5	1	5
P22468	2	1	2	2
P22570	7	5	2	5
P22648	4	4	4	2
P22670	4	2	4	4
P22974	1	1	1	1
P22978	3	3	4	3
P23004	1	1	1	1
P23074	3	1	3	3
P23128	1	1	1	1
P23377	1	2	1	1
P23398	4	2	4	2
P23403	1	1	1	1
P23467	1	1	1	3
P23475	1	1	1	1
P23588	1	3	4	3
P23610	2	1	1	2
P23677	3	1	2	2
P23727	2	2	2	2
P23785	8	18	14	6
P23787	4	1	1	1
P23919	3	2	3	3
P23935	1	1	1	1
P24014	3	8	19	6
P24043	5	1	1	1
P24367	1	2	3	2
P24399	28	22	17	19
P24408	2	2	1	1
P24643	1	1	1	1
P24788	1	3	1	2
P24922	1	1	1	1
P25007	1	1	1	1
P25107	1	1	1	1
P25159	2	1	1	3
P25160	2	1	1	1
P25169	2	1	1	2
P25439	3	3	1	4
P25455	12	9	7	9
P25490	3	1	1	2
P25782	2	1	1	1
P25787	2	1	1	1
P25788	1	1	1	1
P25867	3	2	3	2
P25931	5	5	3	3
P25991	3	2	2	5
P26016	3	5	1	6
P26038	1	2	2	1
P26221	2	5	4	3
P26225	2	2	2	2
P26270	1	1	1	1
P26446	1	1	1	2
P26599	2	3	2	2
P26640	5	4	3	4
P26686	15	8	11	18
P26779	5	5	5	5
P26794	2	3	1	2
P26990	1	1	1	2
P27046	1	2	3	1
P27089	1	1	1	1
P27393	14	28	12	38
P27398	4	4	4	3
P27401	1	4	5	2
P27546	4	1	1	1
P27619	3	3	4	2
P27694	2	3	3	1
P27925	3	2	1	2
P28166	2	2	2	4
P28191	4	1	2	4
P28227	2	3	2	1
P28271	3	3	3	3
P28345	1	1	1	1
P28606	4	3	2	1
P28658	3	2	3	3
P28668	6	5	3	5
P28755	1	2	2	3
P29052	1	1	1	1
P29084	1	1	2	2
P29144	2	2	3	2
P29147	2	1	1	1
P29310	1	1	1	1
P29341	1	1	2	1
P29375	2	3	2	2
P29617	2	2	10	4
P29747	1	1	3	1
P29775	1	1	2	2
P29844	1	1	1	1
P29845	1	1	1	1
P29957	4	1	2	1
P29981	3	4	1	3
P29993	7	8	10	8
P30043	2	4	3	2
P30044	1	1	2	1
P30048	1	2	2	2
P30050	1	1	1	2
P30153	1	1	1	1
P30432	6	3	1	5
P30536	1	1	1	1
P30549	2	2	1	3
P30838	1	1	1	1
P30932	1	1	1	1
P31007	3	1	6	3
P31230	3	1	1	2
P31335	1	1	1	1
P31396	3	1	2	4
P31402	1	1	1	1
P31410	2	1	1	1
P31637	1	1	1	1
P31646	1	3	2	3
P31649	6	5	2	1
P31689	1	1	2	3
P31937	2	2	3	1
P32100	1	1	1	1
P32138	1	2	2	2
P32198	2	1	2	1
P32234	1	1	1	1
P32242	1	2	2	2
P32628	1	1	1	1
P32865	2	4	2	3
P33224	1	2	1	1
P33265	2	2	1	2
P33527	1	1	1	2
P33731	1	2	2	1
P34152	4	2	1	1
P34275	1	1	1	2
P34276	1	1	2	2
P34416	2	1	3	2
P34457	1	3	2	2
P34473	1	1	1	2
P34519	1	1	4	1
P34595	4	1	1	1
P34714	2	1	2	1
P34885	1	1	1	1
P35072	12	8	10	19
P35123	2	5	4	2
P35132	2	2	1	2
P35220	2	3	6	2
P35317	1	1	1	1
P35415	1	2	2	1
P35465	2	3	2	2
P35502	2	3	11	2
P35505	1	1	1	3
P35520	1	1	1	1
P35585	1	1	1	1
P35600	4	2	3	5
P35604	1	1	1	1
P35610	1	1	2	1
P35623	1	1	1	1
P35658	4	1	3	6
P35668	4	4	2	2
P35803	2	1	2	1
P35815	4	3	3	3
P35816	2	1	1	2
P35832	6	5	6	5
P35951	1	3	3	9
P35953	10	8	7	6
P36221	1	1	1	1
P36241	1	1	1	1
P36362	1	1	1	1
P36404	2	1	1	1
P36406	1	3	1	1
P36407	1	1	1	2
P36513	5	5	8	4
P36609	2	1	1	2
P36639	1	1	1	2
P36872	3	2	2	2
P36898	3	2	1	1
P36956	3	1	2	2
P36958	2	1	2	1
P36975	4	2	4	8
P37141	1	2	1	1
P37198	2	1	3	1
P37276	5	3	4	1
P37287	2	1	1	3
P37879	1	1	1	2
P38040	2	3	3	2
P38117	1	1	1	1
P38404	1	1	1	1
P38935	2	2	1	1
P38942	2	3	2	2
P39353	2	1	2	1
P39736	2	1	1	1
P40240	1	1	1	2
P40304	1	1	1	1
P40313	1	2	2	1
P40320	1	1	1	1
P40417	1	2	1	1
P40423	1	1	1	2
P40692	2	2	5	2
P40791	2	2	3	4
P40792	1	1	1	1
P40798	1	5	6	1
P40818	2	2	5	5
P40855	2	1	1	2
P40937	2	8	6	4
P40939	1	2	2	1
P40945	1	1	1	1
P41073	3	3	3	2
P41115	2	3	2	1
P41236	1	1	1	2
P41239	2	1	1	1
P41252	3	1	3	1
P41366	7	4	5	5
P41374	1	1	1	1
P41562	1	2	1	2
P41696	6	6	11	8
P41731	2	1	2	2
P41737	2	2	2	1
P41743	1	2	3	2
P41776	1	3	2	1
P41822	1	1	1	1
P41900	1	1	1	2
P41971	1	1	1	3
P42003	4	2	2	3
P42173	1	1	1	1
P42232	1	3	4	2
P42282	10	5	4	9
P42283	7	6	10	18
P42284	15	9	13	16
P42285	3	3	1	3
P42325	3	3	1	1
P42335	3	2	2	3
P42345	2	1	3	1
P42519	3	1	1	1
P42568	1	2	2	4
P42586	2	1	2	1
P42678	1	1	1	1
P42694	3	4	3	1
P42858	4	4	1	3
P43005	1	1	3	4
P43006	1	2	1	2
P43125	5	6	4	8
P43137	1	1	1	1
P43146	4	1	3	7
P43166	2	1	1	1
P43211	1	1	2	1
P43695	2	4	4	6
P43696	2	4	2	2
P44836	6	6	2	2
P45594	3	2	3	3
P45883	1	1	1	1
P45953	1	2	1	1
P45973	2	1	2	3
P45974	1	1	3	2
P46087	1	1	1	1
P46150	2	2	2	2
P46223	1	1	1	1
P46379	1	1	1	1
P46414	1	1	1	1
P46461	2	1	3	3
P46471	2	1	1	1
P46507	1	1	1	1
P46718	3	3	3	3
P46778	1	1	2	1
P46782	1	1	1	1
P46825	8	5	5	8
P46896	2	1	2	2
P46937	3	2	2	1
P46939	3	4	3	3
P46978	2	1	1	1
P47805	2	2	2	2
P47825	2	3	2	4
P47949	1	1	1	1
P47990	3	2	5	2
P48053	1	3	3	2
P48148	1	1	1	1
P48305	1	1	1	1
P48375	1	1	1	1
P48382	1	1	2	3
P48508	1	1	1	1
P48553	5	1	1	1
P48555	1	2	4	2
P48591	4	2	2	2
P48596	1	1	1	1
P48597	1	1	1	1
P48601	2	1	1	1
P48605	1	1	1	1
P48607	1	1	2	1
P48608	2	1	2	4
P48768	9	5	3	4
P48809	2	1	2	2
P48810	2	2	3	1
P48855	1	1	1	1
P48984	1	1	1	1
P49004	1	1	1	1
P49010	6	4	5	3
P49020	1	1	1	1
P49021	1	11	3	3
P49071	3	2	5	4
P49096	1	2	2	1
P49139	1	1	1	1
P49147	5	4	1	3
P49154	1	1	1	1
P49165	1	1	1	1
P49275	1	1	1	1
P49283	1	1	4	5
P49321	5	1	4	2
P49356	1	1	1	2
P49410	1	1	1	1
P49415	1	1	1	1
P49432	1	2	1	2
P49596	2	3	3	2
P49633	2	3	3	1
P49657	2	2	7	2
P49706	1	1	1	1
P49715	1	2	1	1
P49753	5	1	1	1
P49754	5	1	2	3
P49756	2	3	2	1
P49762	2	4	2	1
P49769	1	1	1	1
P49793	6	2	6	7
P49815	4	3	1	3
P49816	5	5	3	3
P49847	3	1	2	1
P49858	1	1	1	1
P49867	8	2	2	2
P49906	1	6	5	1
P49915	1	1	1	1
P49916	3	4	3	1
P49951	1	1	1	1
P49963	1	2	1	1
P50224	1	2	2	1
P50428	4	6	5	7
P50429	2	1	2	1
P50430	1	1	1	1
P50464	3	1	3	5
P50532	2	1	2	1
P50533	4	4	1	2
P50579	1	1	1	1
P50580	1	1	1	1
P50613	1	1	4	1
P50747	6	5	2	7
P50750	2	2	2	1
P50882	1	1	1	1
P50995	5	6	9	7
P51111	2	1	2	1
P51112	4	2	2	1
P51123	2	2	1	4
P51400	6	2	6	4
P51569	1	1	2	1
P51570	1	2	2	2
P51592	4	8	10	14
P51650	2	4	3	2
P51655	2	2	2	1
P51659	1	2	4	2
P51786	18	16	10	26
P51799	1	3	3	2
P51892	2	3	2	3
P51905	3	2	3	3
P51948	1	3	1	1
P51954	2	1	1	1
P51958	1	2	1	1
P52031	2	1	1	1
P52034	4	6	2	2
P52162	1	2	2	2
P52183	2	1	1	3
P52186	2	1	2	2
P52209	2	2	2	1
P52292	1	1	1	1
P52432	1	2	1	2
P52478	1	1	1	1
P52485	2	1	1	2
P52583	2	1	2	2
P52654	3	2	2	2
P52826	1	1	1	2
P52899	4	2	1	1
P52917	2	1	2	2
P52948	2	5	3	3
P53033	1	1	3	1
P53041	3	1	2	1
P53285	1	2	1	1
P53348	1	1	1	1
P53355	4	4	5	4
P53356	4	5	5	3
P53569	1	3	2	1
P53597	2	1	2	1
P53611	1	1	2	1
P53621	2	2	2	3
P53624	1	2	1	1
P53634	2	1	1	2
P53702	1	2	2	2
P53777	2	2	1	1
P53804	5	5	2	4
P53810	1	1	1	1
P53812	2	1	2	3
P53992	1	1	1	1
P53995	5	6	9	2
P53997	1	1	2	1
P54001	1	1	1	1
P54105	1	1	2	1
P54131	1	1	1	1
P54276	5	3	4	4
P54281	2	1	2	3
P54315	1	2	1	1
P54353	2	1	1	1
P54356	1	1	1	1
P54357	1	1	1	1
P54358	3	3	5	2
P54359	1	2	1	2
P54369	1	1	1	1
P54385	7	3	4	4
P54397	1	1	1	1
P54399	1	1	1	1
P54622	3	3	4	3
P54727	2	2	2	2
P54797	2	1	2	2
P54802	9	4	3	7
P54813	2	3	3	1
P54814	1	2	1	1
P54864	2	2	2	1
P54985	1	2	2	2
P55035	1	1	1	1
P55039	1	1	1	2
P55062	4	2	2	3
P55112	2	1	2	2
P55162	6	2	6	1
P55196	1	4	2	2
P55201	4	5	8	11
P55211	1	1	1	2
P55809	1	1	1	2
P55833	1	1	1	1
P55853	2	1	1	1
P55859	4	2	3	2
P55861	3	3	1	1
P55935	1	1	1	1
P56079	6	1	3	4
P56213	1	1	1	1
P56252	1	1	1	2
P56407	1	1	1	1
P56602	3	1	1	2
P56649	1	1	1	1
P56817	1	3	2	1
P56873	1	2	1	1
P56941	5	3	5	4
P56945	4	3	1	1
P56960	1	1	1	3
P57076	1	2	1	1
P57093	1	1	1	2
P57721	3	1	4	2
P57740	3	1	1	2
P57760	2	1	1	1
P57784	2	2	1	3
P58021	2	2	2	1
P58058	5	3	3	1
P58283	2	5	4	3
P58468	1	1	1	1
P58797	2	1	3	1
P58854	1	2	1	1
P58872	4	4	2	4
P59015	2	1	4	2
P59110	2	2	2	2
P59281	1	2	1	3
P59511	4	5	2	3
P59644	3	4	4	2
P59722	2	2	3	2
P59759	2	1	2	1
P59808	1	1	2	2
P59889	2	6	4	3
P59999	2	1	1	2
P60027	2	2	2	5
P60330	2	3	1	2
P60517	1	1	1	2
P60815	1	1	4	1
P60841	3	1	1	1
P60892	3	4	3	2
P60954	1	4	1	2
P61025	1	2	2	2
P61082	1	1	1	1
P61087	2	1	2	5
P61166	2	2	1	1
P61208	1	3	2	1
P61210	1	1	1	1
P61222	1	1	1	1
P61255	1	1	2	1
P61406	3	1	2	4
P61759	1	1	1	1
P61866	1	1	1	1
P61917	1	1	1	1
P61963	3	2	2	3
P62083	1	1	2	1
P62111	2	2	4	1
P62138	1	1	2	1
P62205	1	2	2	1
P62250	1	1	2	2
P62255	1	1	1	1
P62257	1	2	1	1
P62278	1	1	1	1
P62313	1	1	2	2
P62335	1	1	2	2
P62484	1	3	2	2
P62594	1	3	2	2
P62744	2	1	1	1
P62752	2	1	1	1
P62832	1	2	1	1
P62856	2	2	1	2
P62864	1	1	1	2
P62870	2	2	1	1
P62925	1	1	1	1
P62979	1	1	2	1
P62997	8	5	6	5
P63025	1	1	1	1
P63031	1	1	1	1
P63155	3	9	5	3
P67777	1	1	1	1
P67874	1	1	1	1
P67985	2	1	1	1
P67998	1	1	1	1
P68037	1	1	1	1
P68266	1	1	1	1
P69527	2	3	3	2
P69736	2	1	1	1
P70031	1	1	1	1
P70076	3	3	4	3
P70097	2	1	1	1
P70102	2	1	3	2
P70122	1	1	2	1
P70168	2	3	3	3
P70194	2	2	1	1
P70266	2	2	1	1
P70280	1	2	2	1
P70315	1	2	2	2
P70388	2	1	2	4
P70399	1	1	2	2
P70428	1	1	2	1
P70478	3	2	1	3
P70501	3	3	2	5
P70541	2	1	1	1
P70583	1	1	1	2
P70627	2	5	5	7
P70699	2	2	1	3
P70704	3	1	1	3
P78317	1	1	1	2
P78368	1	1	1	1
P78527	1	2	1	1
P79098	4	1	2	1
P79101	2	1	2	2
P79701	6	6	2	2
P79896	1	1	1	2
P79955	3	2	2	1
P80007	2	4	4	3
P80021	1	1	1	1
P80035	1	2	1	3
P80096	2	6	9	7
P80147	1	1	1	1
P80192	6	2	3	1
P80193	2	1	1	1
P80204	1	2	1	3
P80303	2	2	3	2
P80317	1	1	1	1
P80363	1	2	3	3
P80384	1	2	2	2
P80405	2	3	3	2
P80601	1	1	1	1
P80971	1	1	1	1
P80977	1	1	1	1
P81134	1	1	1	1
P81139	1	2	1	1
P81182	2	2	2	2
P81274	2	5	2	11
P81623	1	1	2	2
P81748	3	2	4	3
P81900	3	1	1	1
P81928	2	2	1	2
P82094	1	1	3	5
P82147	3	2	1	1
P82650	1	3	4	3
P82912	2	2	2	2
P82921	2	1	2	1
P82923	2	1	1	3
P82925	1	2	1	1
P82926	1	1	3	1
P82927	1	1	1	4
P82929	1	2	1	1
P82968	7	4	8	9
P83088	8	7	6	11
P83094	4	3	2	4
P83097	2	2	1	1
P83456	5	4	4	5
P83871	2	1	1	1
P83877	2	2	1	1
P83941	1	1	1	1
P84023	1	1	1	1
P84025	1	1	1	1
P84173	2	1	1	1
P84175	1	1	1	1
P84293	1	1	2	2
P84798	2	1	1	1
P85831	1	1	1	2
P85971	1	4	2	1
P86854	1	1	1	1
P87362	2	1	3	1
P89116	6	1	1	5
P90850	2	2	2	2
P91119	3	3	5	4
P91240	1	2	1	1
P91621	1	2	2	1
P91622	3	3	2	3
P91679	2	1	1	1
P91685	2	5	5	3
P91778	1	1	1	1
P91875	2	2	3	1
P91891	4	2	1	1
P91918	1	1	1	1
P91929	2	1	1	1
P91943	2	3	4	2
P91950	1	2	1	3
P92177	1	1	1	1
P92204	1	2	2	2
P92208	2	1	3	1
P92540	2	3	2	1
P93047	1	1	2	1
P93733	3	1	5	3
P97300	5	4	5	5
P97328	2	2	2	2
P97355	1	3	2	1
P97363	5	4	2	5
P97379	1	2	1	2
P97432	3	2	2	5
P97478	1	1	1	2
P97489	2	4	1	1
P97492	1	1	1	1
P97526	3	5	5	11
P97554	2	2	2	2
P97587	2	2	3	2
P97615	1	3	3	2
P97739	2	1	2	1
P97819	2	3	1	1
P97868	2	1	3	4
P97874	2	1	2	2
P97931	2	1	1	1
P98073	2	1	1	1
P98081	4	2	3	1
P98092	12	5	4	13
P98095	4	13	18	29
P98154	1	1	1	1
P98157	58	55	24	77
P98158	71	117	20	38
P98160	37	83	48	71
P98164	9	2	11	27
P98165	1	2	2	8
P98198	1	1	1	1
Q00168	3	2	3	1
Q00174	18	27	5	37
Q00341	1	1	1	1
Q00535	2	1	1	1
Q00536	1	1	2	1
Q00649	1	1	1	1
Q00651	1	2	1	1
Q00796	4	3	3	2
Q00871	1	4	2	2
Q00944	3	1	1	4
Q00963	14	12	9	7
Q01069	1	2	2	2
Q01070	1	1	1	2
Q01085	9	3	3	6
Q01205	2	2	2	2
Q01295	6	9	11	9
Q01406	5	10	8	6
Q01433	1	3	1	2
Q01456	5	4	2	7
Q01460	1	2	2	2
Q01604	1	1	1	1
Q01611	7	5	7	9
Q01664	2	1	1	1
Q01820	2	1	1	2
Q01826	2	1	3	4
Q01842	2	4	2	2
Q02040	1	2	2	1
Q02218	1	1	1	1
Q02357	6	2	2	2
Q02368	1	1	1	1
Q02375	1	1	1	1
Q02386	21	22	31	24
Q02391	5	6	6	1
Q02427	3	3	6	4
Q02525	6	1	7	3
Q02645	6	3	5	2
Q02827	1	1	1	1
Q02870	1	2	2	2
Q02874	2	2	1	1
Q02942	6	1	3	1
Q02978	3	1	1	1
Q03001	13	10	10	9
Q03017	6	2	1	1
Q03043	1	1	3	3
Q03164	2	2	2	2
Q03168	4	2	2	2
Q03172	6	4	6	2
Q03249	1	2	1	1
Q03274	1	1	2	1
Q03278	10	8	7	11
Q03468	4	3	7	6
Q03601	26	8	15	12
Q03701	1	1	2	2
Q03751	1	1	1	2
Q03958	1	2	2	2
Q04047	1	3	4	5
Q04073	3	3	2	3
Q04202	10	10	17	31
Q04205	4	2	2	4
Q04446	1	2	1	3
Q04451	4	2	1	3
Q04499	1	2	2	4
Q04652	6	2	1	6
Q04791	1	1	1	2
Q04831	5	3	3	3
Q04832	8	4	4	4
Q04833	43	2	12	18
Q05048	10	3	5	7
Q05086	3	2	1	1
Q05090	1	1	1	1
Q05187	5	4	3	2
Q05192	3	2	5	5
Q05349	1	2	1	2
Q05397	1	1	2	1
Q05481	39	64	59	81
Q05652	2	2	4	7
Q05820	2	4	1	1
Q05825	1	2	1	1
Q05927	1	1	1	1
Q05974	1	1	1	1
Q05975	1	1	1	1
Q05AQ3	3	1	1	1
Q05AS9	2	2	2	2
Q05B17	1	1	1	2
Q05B18	1	2	2	3
Q05B89	1	1	2	1
Q06136	1	2	1	2
Q06190	7	1	2	3
Q06438	2	1	1	3
Q06732	21	16	17	43
Q07130	2	2	3	3
Q07192	1	3	2	2
Q07205	1	1	1	1
Q07230	10	1	20	8
Q07243	2	2	2	1
Q07327	2	1	3	2
Q07352	1	1	2	1
Q07817	1	1	2	1
Q07890	1	1	2	2
Q07954	26	43	64	124
Q07960	1	1	1	2
Q07G10	3	2	4	2
Q07G43	1	2	1	1
Q08013	1	1	1	1
Q08163	1	1	1	1
Q08169	1	1	1	1
Q08462	6	4	6	4
Q08473	12	3	15	9
Q08623	2	3	2	2
Q08705	2	4	3	4
Q08AA9	1	1	1	1
Q08AV6	1	1	1	1
Q08AW4	1	1	1	2
Q08B12	3	1	2	1
Q08BB5	1	2	2	1
Q08BL7	5	2	2	2
Q08BT9	2	2	3	2
Q08BY0	1	1	1	1
Q08C69	2	1	1	1
Q08C93	3	1	1	1
Q08CA1	1	1	1	1
Q08CX5	1	1	4	2
Q08D57	2	1	2	1
Q08D64	1	2	3	1
Q08DG6	1	1	1	2
Q08DI8	1	1	2	1
Q08DJ7	1	3	2	2
Q08DM7	2	4	2	2
Q08DX0	1	5	3	7
Q08E13	2	2	2	2
Q09103	8	3	1	3
Q09225	11	11	12	6
Q09285	1	3	1	6
Q09326	2	1	2	2
Q09388	1	1	1	2
Q09426	6	2	2	4
Q09506	1	1	1	1
Q09575	8	8	7	9
Q09632	1	1	3	2
Q09660	2	1	1	1
Q09666	6	1	14	7
Q09996	2	2	2	2
Q09JW2	1	1	1	1
Q0AX12	1	1	1	1
Q0E959	3	4	4	3
Q0IEG8	2	1	1	2
Q0IHF9	1	1	1	3
Q0IHI6	1	2	1	5
Q0IHU9	1	1	1	1
Q0IHV1	2	3	4	2
Q0IHY4	1	1	1	1
Q0II68	2	1	1	1
Q0II86	2	1	1	1
Q0II91	1	1	3	1
Q0IIB1	1	1	3	1
Q0IID7	1	4	2	2
Q0IIF7	3	2	2	1
Q0III3	2	2	3	2
Q0IIX9	1	2	1	1
Q0IIY2	5	4	8	2
Q0IJ05	2	1	1	1
Q0KHT7	2	1	1	2
Q0KK59	4	7	12	9
Q0MQA5	2	2	1	1
Q0MQC7	1	1	1	1
Q0MQD2	1	1	1	1
Q0MQE6	1	1	1	1
Q0MQE9	3	1	2	2
Q0MQI0	1	1	1	1
Q0MQI4	1	1	1	1
Q0MQI9	2	2	2	2
Q0MQJ4	2	1	1	1
Q0MVN8	2	2	1	1
Q0P4C4	1	1	2	1
Q0P4F7	2	4	1	1
Q0P5F0	1	1	1	2
Q0P5H7	1	1	2	1
Q0P5L0	1	1	1	1
Q0P5L5	2	3	2	2
Q0P5M8	1	1	1	2
Q0P5M9	1	1	2	1
Q0P5W1	2	6	1	1
Q0PGG7	1	1	1	1
Q0QLF5	1	1	1	1
Q0V8F1	10	10	8	8
Q0V8L6	6	4	6	4
Q0V8T4	3	4	3	1
Q0V9R3	2	4	2	2
Q0VA06	2	1	2	1
Q0VA77	1	1	1	1
Q0VBB0	4	3	1	1
Q0VBY7	2	3	1	2
Q0VC53	1	1	1	2
Q0VC74	2	2	3	2
Q0VC92	1	1	1	1
Q0VCC1	2	3	4	2
Q0VCL3	1	1	1	1
Q0VCL9	3	2	2	3
Q0VCR4	4	3	3	3
Q0VCR6	1	2	2	3
Q0VD19	6	7	8	7
Q0VD31	3	2	1	2
Q0VDT2	2	1	1	1
Q0VFD6	2	1	1	2
Q0VFD8	1	1	1	1
Q0VFE3	1	1	1	1
Q0VGW6	1	4	3	4
Q0X0C4	1	1	1	1
Q0ZIV6	2	4	2	1
Q0ZIW0	1	5	4	1
Q0ZJ30	2	1	1	1
Q10010	1	1	1	1
Q10567	3	2	2	2
Q10569	3	3	5	2
Q11011	1	1	1	1
Q11073	2	4	5	3
Q11082	2	1	2	4
Q11179	2	2	2	2
Q12767	1	2	1	2
Q12789	3	5	2	4
Q12884	1	2	3	3
Q12893	1	1	1	1
Q12923	6	4	2	8
Q12955	65	54	108	46
Q13011	1	1	1	2
Q13127	12	6	12	27
Q13148	2	3	3	2
Q13206	3	1	1	4
Q13217	1	1	1	1
Q13231	2	1	3	5
Q13233	3	2	2	8
Q13309	2	2	1	2
Q13336	2	1	1	1
Q13356	1	1	1	1
Q13360	11	23	24	24
Q13367	5	4	5	2
Q13395	3	3	1	1
Q13435	1	1	2	1
Q13459	1	5	1	2
Q13472	3	1	2	2
Q13510	1	2	3	2
Q13564	2	1	2	1
Q13569	1	2	1	1
Q13620	1	2	2	2
Q13797	2	1	2	1
Q13823	1	2	1	2
Q13873	1	2	1	1
Q13889	2	3	1	2
Q13905	5	5	4	5
Q14008	7	5	7	5
Q14094	2	1	2	1
Q14147	2	2	2	1
Q14151	8	3	15	9
Q14166	3	4	1	1
Q14181	1	1	1	1
Q14185	2	4	2	4
Q14203	1	2	1	1
Q14247	11	12	6	4
Q14318	1	2	3	1
Q14442	2	2	2	2
Q14517	87	78	37	34
Q14562	5	3	4	3
Q14590	50	29	19	45
Q14644	2	1	2	7
Q14667	3	1	3	1
Q14677	1	3	1	3
Q14678	1	3	3	3
Q14684	2	2	1	2
Q14686	3	1	1	2
Q14690	3	2	7	3
Q14692	3	3	3	3
Q14703	2	2	2	2
Q14728	1	1	1	2
Q14746	3	2	2	2
Q147X3	2	1	2	2
Q148E1	1	1	3	2
Q148G7	1	2	1	4
Q148K5	1	1	2	2
Q148L7	4	2	2	2
Q14973	3	1	2	1
Q14978	6	3	3	2
Q149F1	1	2	1	1
Q149N8	4	3	5	2
Q149T7	1	2	1	2
Q14CN2	1	1	1	1
Q14CX7	3	2	2	1
Q14DH7	1	1	1	1
Q15022	1	1	1	2
Q15063	6	1	3	3
Q15075	1	5	7	4
Q15139	1	12	3	1
Q15147	2	2	1	1
Q15269	1	2	1	2
Q15291	1	2	1	1
Q15311	1	6	3	3
Q15326	2	2	2	3
Q15386	1	3	4	3
Q15392	6	2	1	5
Q15404	1	2	1	2
Q15418	4	2	2	2
Q15428	1	2	2	2
Q15477	2	5	4	2
Q15526	2	1	1	1
Q15542	3	3	2	5
Q15560	1	2	2	1
Q155U0	2	1	5	4
Q15637	2	2	2	2
Q15643	8	3	3	2
Q15652	3	2	1	2
Q15695	1	1	1	1
Q15746	9	10	9	7
Q15750	1	2	1	1
Q15751	28	27	19	22
Q16537	1	1	1	1
Q16720	5	5	2	2
Q16816	1	2	1	3
Q16822	4	1	1	2
Q16851	2	1	1	1
Q16880	2	1	2	1
Q16881	1	1	1	1
Q16975	2	4	1	2
Q16EE5	1	1	1	1
Q16FT5	1	1	2	1
Q16HW7	3	2	2	2
Q16K67	2	1	2	1
Q16QL3	1	1	2	1
Q16RI1	1	1	1	1
Q16RX1	1	2	2	1
Q16TJ7	1	1	1	1
Q16U49	2	4	3	2
Q16X92	1	2	1	1
Q16Y34	2	1	1	1
Q171Y8	2	1	1	4
Q172G3	1	2	2	2
Q173M7	1	1	1	1
Q174D3	2	1	1	1
Q176V0	1	1	1	1
Q178A5	2	1	2	1
Q17938	2	2	3	1
Q17BA4	12	10	7	2
Q17BU3	4	2	1	3
Q17FR9	3	3	2	3
Q17GM7	1	2	2	1
Q17GZ9	5	2	1	2
Q17IE8	4	1	2	3
Q17LR9	2	1	1	1
Q17LW0	2	3	3	2
Q17N71	3	3	2	2
Q17NH9	1	1	1	1
Q17P98	1	1	1	1
[truncated: 3,864 more rows]
