# Supplementary material for: Transcriptomic variation of hepatopancreas reveals the energy metabolism and biological processes associated with molting in Chinese mitten crab, Eriocheir sinensis
Source: Sci Rep. 2015 Sep 15;5:14015. doi: 10.1038/srep14015 (PMC4570184; doi:10.1038/srep14015)
Supplement: Supplementary Dataset 2 [file srep14015-s3.xls]

## Sheet: cluster1
Term	Count	%	PValue	DEGs (Uniprot ID)	Fold Enrichment	Bonferroni	Benjamini	FDR
GO:0055092~sterol homeostasis	4	5	8.89031e-05	P35610, O15118, Q9UHC9, P56941	43.0676	0.0457733	0.0457733	0.128893
GO:0042632~cholesterol homeostasis	4	5	8.89031e-05	P35610, O15118, Q9UHC9, P56941	43.0676	0.0457733	0.0457733	0.128893
GO:0030301~cholesterol transport	4	5	0.000180875	P35610, O15118, Q9UHC9, P56941	34.4541	0.090927	0.0465468	0.262073
GO:0055088~lipid homeostasis	4	5	0.000221402	P35610, O15118, Q9UHC9, P56941	32.3007	0.110141	0.0381505	0.320705
GO:0015918~sterol transport	4	5	0.000221402	P35610, O15118, Q9UHC9, P56941	32.3007	0.110141	0.0381505	0.320705
GO:0008202~steroid metabolic process	6	7.5	0.000480607	P35610, P36898, O15118, Q9UHC9, P56941, Q67FQ3	9.01416	0.223797	0.0613712	0.694952
GO:0048878~chemical homeostasis	7	8.75	0.00209952	P35610, Q9W534, Q29J90, O15118, Q9UHC9, P56941, P02730	5.16812	0.669652	0.198701	3.00293
GO:0007610~behavior	8	10	0.00322989	Q9V576, Q7Q968, Q9W534, P33244, Q29J90, Q94526, Q96AB6, Q7K2Y9	4.03759	0.81821	0.247347	4.58472
GO:0006820~anion transport	5	6.25	0.00346453	Q9V7S5, P23347, P13808, P02730, Q86WA9	7.87823	0.839422	0.229936	4.91003
GO:0015698~inorganic anion transport	4	5	0.00680646	Q9V7S5, P23347, P13808, Q86WA9	10.1336	0.972656	0.362314	9.4328
GO:0006811~ion transport	10	12.5	0.00898563	Q9V7S5, P0C588, Q9VCA2, P23347, Q94526, Q9Z2J0, P13808, P02730, Q86WA9, Q18297	2.749	0.991407	0.410533	12.2732
GO:0048511~rhythmic process	4	5	0.0106538	Q9UK39, P79942, P36898, Q94526	8.61353	0.996464	0.431337	14.3912
GO:0042048~olfactory behavior	3	3.75	0.0259981	Q7Q968, P33244, Q7K2Y9	11.7457	0.999999	0.71692	31.7601
GO:0006869~lipid transport	4	5	0.0277089	P35610, O15118, Q9UHC9, P56941	6.00944	1	0.708891	33.4784
GO:0007635~chemosensory behavior	3	3.75	0.0290136	Q7Q968, P33244, Q7K2Y9	11.0745	1	0.696861	34.7617
GO:0008219~cell death	7	8.75	0.0299353	Q9V576, Q24307, P29594, Q9VCA2, P33244, Q9UMX3, A0ZSK3	2.92693	1	0.681478	35.6544
GO:0016265~death	7	8.75	0.0311827	Q9V576, Q24307, P29594, Q9VCA2, P33244, Q9UMX3, A0ZSK3	2.89878	1	0.671427	36.8443
GO:0042592~homeostatic process	7	8.75	0.032033	P35610, Q9W534, Q29J90, O15118, Q9UHC9, P56941, P02730	2.88032	1	0.657799	37.6437
GO:0010876~lipid localization	4	5	0.0376432	P35610, O15118, Q9UHC9, P56941	5.32795	1	0.695617	42.6862
GO:0008203~cholesterol metabolic process	3	3.75	0.042357	P35610, Q9UHC9, Q67FQ3	9.01416	1	0.718366	46.6267
GO:0014045~establishment of endothelial blood-brain barrier	2	2.5	0.044914	Q9W534, Q29J90	43.0676	1	0.720462	48.6573
GO:0008206~bile acid metabolic process	2	2.5	0.044914	O15118, P56941	43.0676	1	0.720462	48.6573
GO:0009085~lysine biosynthetic process	2	2.5	0.052204	Q9JXM2, Q6ZG77	36.9151	1	0.756535	54.0584
GO:0009089~lysine biosynthetic process via diaminopimelate	2	2.5	0.052204	Q9JXM2, Q6ZG77	36.9151	1	0.756535	54.0584
GO:0046451~diaminopimelate metabolic process	2	2.5	0.052204	Q9JXM2, Q6ZG77	36.9151	1	0.756535	54.0584
GO:0016125~sterol metabolic process	3	3.75	0.0555515	P35610, Q9UHC9, Q67FQ3	7.75217	1	0.761717	56.357
GO:0048148~behavioral response to cocaine	2	2.5	0.059439	Q9W534, Q29J90	32.3007	1	0.769593	58.8919
GO:0033344~cholesterol efflux	2	2.5	0.059439	P35610, O15118	32.3007	1	0.769593	58.8919
GO:0012501~programmed cell death	6	7.5	0.0634791	Q9V576, Q24307, P29594, Q9VCA2, P33244, Q9UMX3	2.749	1	0.777475	61.3804
GO:0001885~endothelial cell development	2	2.5	0.0666197	Q9W534, Q29J90	28.7118	1	0.779942	63.2172
GO:0006553~lysine metabolic process	2	2.5	0.0666197	Q9JXM2, Q6ZG77	28.7118	1	0.779942	63.2172
GO:0045446~endothelial cell differentiation	2	2.5	0.0737463	Q9W534, Q29J90	25.8406	1	0.801085	67.0879
GO:0030534~adult behavior	3	3.75	0.0809529	Q9W534, Q29J90, Q96AB6	6.25175	1	0.819331	70.6137
GO:0014073~response to tropane	2	2.5	0.0878392	Q9W534, Q29J90	21.5338	1	0.833791	73.6512
GO:0042220~response to cocaine	2	2.5	0.0878392	Q9W534, Q29J90	21.5338	1	0.833791	73.6512
GO:0007041~lysosomal transport	2	2.5	0.0948061	O15118, P56941	19.8774	1	0.846604	76.4248

## Sheet: cluster2
Term	Count	%	PValue	DEGs (Uniprot ID)	Fold Enrichment	Bonferroni	Benjamini	FDR
GO:0008206~bile acid metabolic process	3	4.05405	0.00063498	O09174, P56941, O35604	74.2917	0.35608	0.35608	0.952044
GO:0006820~anion transport	5	6.75676	0.00206091	Q9V7S5, P43005, Q6PFM1, P43006, Q9NRA2	9.05996	0.760616	0.510731	3.05923
GO:0015849~organic acid transport	5	6.75676	0.00408132	Q9QXA6, P43005, P43006, Q9NRA2, P82251	7.50421	0.941231	0.61121	5.97334
GO:0046942~carboxylic acid transport	5	6.75676	0.00408132	Q9QXA6, P43005, P43006, Q9NRA2, P82251	7.50421	0.941231	0.61121	5.97334
GO:0007631~feeding behavior	3	4.05405	0.00486818	P50416, Q03043, P35353	27.8594	0.966017	0.570645	7.08596
GO:0006865~amino acid transport	4	5.40541	0.0118866	Q9QXA6, P43005, P43006, P82251	8.25463	0.999748	0.809357	16.4804
GO:0009084~glutamine family amino acid biosynthetic process	3	4.05405	0.0126378	Q91YI0, Q9Z110, P51464	17.1442	0.999851	0.769836	17.4315
GO:0002639~positive regulation of immunoglobulin production	2	2.7027	0.0131931	Q498D1, A4IFD2	148.583	0.999899	0.731473	18.1281
GO:0034329~cell junction assembly	3	4.05405	0.0155887	Q8VI36, P20241, P10040	15.3707	0.999981	0.743598	21.0709
GO:0009991~response to extracellular stimulus	4	5.40541	0.0179625	Q91YI0, P43006, P50430, P35353	7.0754	0.999996	0.752338	23.8893
GO:0032989~cellular component morphogenesis	7	9.45946	0.0183542	Q5M7X9, P20241, O75592, P16157, P10040, Q6NTT6, O15943	3.26045	0.999997	0.723007	24.3451
GO:0008202~steroid metabolic process	4	5.40541	0.0191149	Q68J42, O09174, P56941, O35604	6.91085	0.999998	0.703556	25.2233
GO:0042450~arginine biosynthetic process via ornithine	2	2.7027	0.0197253	Q91YI0, P51464	99.0556	0.999999	0.683528	25.921
GO:0015837~amine transport	4	5.40541	0.0203075	Q9QXA6, P43005, P43006, P82251	6.75379	0.999999	0.665022	26.5809
GO:0008361~regulation of cell size	4	5.40541	0.0241275	Q5M7X9, P20241, Q6NTT6, O15943	6.3227	1	0.70149	30.776
GO:0034330~cell junction organization	3	4.05405	0.0259884	Q8VI36, P20241, P10040	11.7303	1	0.703747	32.7376
GO:0032105~negative regulation of response to extracellular stimulus	2	2.7027	0.026215	P35353, O35604	74.2917	1	0.683548	32.9729
GO:0006591~ornithine metabolic process	2	2.7027	0.026215	Q91YI0, P51464	74.2917	1	0.683548	32.9729
GO:0032108~negative regulation of response to nutrient levels	2	2.7027	0.026215	P35353, O35604	74.2917	1	0.683548	32.9729
GO:0007610~behavior	6	8.10811	0.0266837	P35347, Q91YI0, P50416, Q03043, P43006, P35353	3.48242	1	0.667969	33.4571
GO:0040034~regulation of development, heterochronic	2	2.7027	0.0326624	P31396, Q01295	59.4333	1	0.721545	39.3542
GO:0002702~positive regulation of production of molecular mediator of immune response	2	2.7027	0.0326624	Q498D1, A4IFD2	59.4333	1	0.721545	39.3542
GO:0042755~eating behavior	2	2.7027	0.0326624	P50416, P35353	59.4333	1	0.721545	39.3542
GO:0033152~immunoglobulin V(D)J recombination	2	2.7027	0.0326624	Q498D1, A4IFD2	59.4333	1	0.721545	39.3542
GO:0002637~regulation of immunoglobulin production	2	2.7027	0.0326624	Q498D1, A4IFD2	59.4333	1	0.721545	39.3542
GO:0006355~regulation of transcription, DNA-dependent	11	14.8649	0.0340804	Q4VYS1, P31396, O18531, P49880, Q6NTY6, P29373, Q4VYR7, P49868, Q498D1, A4IFD2, Q01295	2.05846	1	0.71768	40.6793
GO:0000122~negative regulation of transcription from RNA polymerase II promoter	4	5.40541	0.0369182	Q4VYS1, Q4VYR7, Q498D1, A4IFD2	5.35435	1	0.7284	43.2505
GO:0032104~regulation of response to extracellular stimulus	2	2.7027	0.0390679	P35353, O35604	49.5278	1	0.731553	45.1286
GO:0010464~regulation of mesenchymal cell proliferation	2	2.7027	0.0390679	Q498D1, A4IFD2	49.5278	1	0.731553	45.1286
GO:0002053~positive regulation of mesenchymal cell proliferation	2	2.7027	0.0390679	Q498D1, A4IFD2	49.5278	1	0.731553	45.1286
GO:0000266~mitochondrial fission	2	2.7027	0.0390679	Q5M7X9, Q6NTT6	49.5278	1	0.731553	45.1286
GO:0032107~regulation of response to nutrient levels	2	2.7027	0.0390679	P35353, O35604	49.5278	1	0.731553	45.1286
GO:0051252~regulation of RNA metabolic process	11	14.8649	0.045112	Q4VYS1, P31396, O18531, P49880, Q6NTY6, P29373, Q4VYR7, P49868, Q498D1, A4IFD2, Q01295	1.96208	1	0.766384	50.1027
GO:0070584~mitochondrion morphogenesis	2	2.7027	0.0454317	Q5M7X9, Q6NTT6	42.4524	1	0.753637	50.3537
GO:0032990~cell part morphogenesis	5	6.75676	0.0456487	Q5M7X9, P20241, O75592, Q6NTT6, O15943	3.64175	1	0.740536	50.5234
GO:0051345~positive regulation of hydrolase activity	3	4.05405	0.0511273	Q5M7X9, P35353, Q6NTT6	8.10455	1	0.766545	54.6326
GO:0000050~urea cycle	2	2.7027	0.0517541	Q91YI0, P51464	37.1458	1	0.75742	55.0818
GO:0019627~urea metabolic process	2	2.7027	0.0517541	Q91YI0, P51464	37.1458	1	0.75742	55.0818
GO:0033151~V(D)J recombination	2	2.7027	0.0517541	Q498D1, A4IFD2	37.1458	1	0.75742	55.0818
GO:0048545~response to steroid hormone stimulus	3	4.05405	0.0528005	Q91YI0, P50430, Q01295	7.95982	1	0.751497	55.8225
GO:0032535~regulation of cellular component size	4	5.40541	0.0566364	Q5M7X9, P20241, Q6NTT6, O15943	4.50253	1	0.763784	58.4415
GO:0051646~mitochondrion localization	2	2.7027	0.0580352	Q5M7X9, Q6NTT6	33.0185	1	0.760383	59.36
GO:0055007~cardiac muscle cell differentiation	2	2.7027	0.0580352	Q498D1, A4IFD2	33.0185	1	0.760383	59.36
GO:0009064~glutamine family amino acid metabolic process	3	4.05405	0.0614518	Q91YI0, Q9Z110, P51464	7.30738	1	0.768928	61.5243
GO:0006817~phosphate transport	2	2.7027	0.0642755	Q9V7S5, Q6PFM1	29.7167	1	0.773526	63.2312
GO:0015813~L-glutamate transport	2	2.7027	0.0642755	P43005, P43006	29.7167	1	0.773526	63.2312
GO:0006526~arginine biosynthetic process	2	2.7027	0.0642755	Q91YI0, P51464	29.7167	1	0.773526	63.2312
GO:0051146~striated muscle cell differentiation	3	4.05405	0.0686968	Q498D1, A4IFD2, Q01295	6.85769	1	0.785894	65.7625
GO:0048675~axon extension	2	2.7027	0.0704752	P20241, O15943	27.0152	1	0.784483	66.734
GO:0002699~positive regulation of immune effector process	2	2.7027	0.0704752	Q498D1, A4IFD2	27.0152	1	0.784483	66.734
GO:0043604~amide biosynthetic process	2	2.7027	0.0704752	Q91YI0, P51464	27.0152	1	0.784483	66.734
GO:0031667~response to nutrient levels	3	4.05405	0.0705505	Q91YI0, P50430, P35353	6.75379	1	0.774905	66.7746
GO:0007163~establishment or maintenance of cell polarity	3	4.05405	0.0724206	P16157, P10040, O15943	6.65299	1	0.77429	67.7673
GO:0001745~compound eye morphogenesis	3	4.05405	0.0762089	P10040, Q01295, O15943	6.46014	1	0.782582	69.6939
GO:0055092~sterol homeostasis	2	2.7027	0.0766344	P56941, O35604	24.7639	1	0.775375	69.9035
GO:0016319~mushroom body development	2	2.7027	0.0766344	P31396, P20241	24.7639	1	0.775375	69.9035
GO:0032102~negative regulation of response to external stimulus	2	2.7027	0.0766344	P35353, O35604	24.7639	1	0.775375	69.9035
GO:0042632~cholesterol homeostasis	2	2.7027	0.0766344	P56941, O35604	24.7639	1	0.775375	69.9035
GO:0006835~dicarboxylic acid transport	2	2.7027	0.0766344	P43005, P43006	24.7639	1	0.775375	69.9035
GO:0015800~acidic amino acid transport	2	2.7027	0.0827535	P43005, P43006	22.859	1	0.793051	72.7713
GO:0007041~lysosomal transport	2	2.7027	0.0827535	P56941, O35604	22.859	1	0.793051	72.7713
GO:0043297~apical junction assembly	2	2.7027	0.0888328	P20241, P10040	21.2262	1	0.808535	75.3661
GO:0002700~regulation of production of molecular mediator of immune response	2	2.7027	0.0888328	Q498D1, A4IFD2	21.2262	1	0.808535	75.3661
GO:0048588~developmental cell growth	2	2.7027	0.0888328	P20241, O15943	21.2262	1	0.808535	75.3661
GO:0030301~cholesterol transport	2	2.7027	0.0948724	P56941, O35604	19.8111	1	0.822173	77.7138
GO:0043085~positive regulation of catalytic activity	4	5.40541	0.0982981	Q8VI36, Q5M7X9, P35353, Q6NTT6	3.55888	1	0.826038	78.9509

## Sheet: cluster3
Term	Count	%	PValue	DEGs (Uniprot ID)	Fold Enrichment	Bonferroni	Benjamini	FDR
GO:0006811~ion transport	7	14.8936	0.00584093	Q29GB8, Q9VCA2, Q60738, P59889, Q2TU62, Q58418, Q16720	4.02353	0.835407	0.835407	7.55861
GO:0006812~cation transport	6	12.766	0.00717639	Q29GB8, Q9VCA2, Q60738, P59889, Q2TU62, Q16720	4.69829	0.891206	0.67016	9.21083
GO:0030001~metal ion transport	5	10.6383	0.00815893	Q29GB8, Q60738, P59889, Q2TU62, Q16720	6.00337	0.919802	0.568758	10.4089
GO:0044271~nitrogen compound biosynthetic process	6	12.766	0.0152046	P23630, P48596, Q58746, Q58127, Q58842, Q16720	3.90581	0.991076	0.692643	18.581
GO:0019318~hexose metabolic process	4	8.51064	0.0167881	P32198, P05153, P70266, O43826	7.10925	0.994564	0.647578	20.32
GO:0005996~monosaccharide metabolic process	4	8.51064	0.0239433	P32198, P05153, P70266, O43826	6.21038	0.999427	0.711784	27.7579
GO:0006829~zinc ion transport	2	4.25532	0.0525501	Q60738, P59889	36.0202	1	0.907001	51.531
GO:0015804~neutral amino acid transport	2	4.25532	0.0627342	Q29GB8, P48067	30.0168	1	0.91745	58.0731
GO:0006730~one-carbon metabolic process	3	6.38298	0.0636671	Q57766, Q27504, Q8UWA5	7.04743	1	0.894736	58.6295
GO:0006641~triglyceride metabolic process	2	4.25532	0.0694646	P32198, P05153	27.0152	1	0.891114	61.9372
GO:0051188~cofactor biosynthetic process	3	6.38298	0.0736426	Q9D7P6, P48596, Q58127	6.48364	1	0.882564	64.1673
GO:0042559~pteridine and derivative biosynthetic process	2	4.25532	0.0761482	P48596, Q58127	24.5592	1	0.869044	65.446
GO:0006006~glucose metabolic process	3	6.38298	0.0767293	P32198, P05153, O43826	6.33168	1	0.849143	65.7364
GO:0006638~neutral lipid metabolic process	2	4.25532	0.0827853	P32198, P05153	22.5126	1	0.850596	68.632
GO:0006639~acylglycerol metabolic process	2	4.25532	0.0827853	P32198, P05153	22.5126	1	0.850596	68.632
GO:0016051~carbohydrate biosynthetic process	3	6.38298	0.0851587	P05153, Q58465, Q58842	5.95922	1	0.839195	69.7037
GO:0042558~pteridine and derivative metabolic process	2	4.25532	0.0893761	P48596, Q58127	20.7809	1	0.835079	71.5248
GO:0006662~glycerol ether metabolic process	2	4.25532	0.0926543	P32198, P05153	20.0112	1	0.828232	72.8698
GO:0018904~organic ether metabolic process	2	4.25532	0.0926543	P32198, P05153	20.0112	1	0.828232	72.8698

## Sheet: cluster4
Term	Count	%	PValue	DEGs (Uniprot ID)	Fold Enrichment	Bonferroni	Benjamini	FDR
GO:0055114~oxidation reduction	13	21.3115	0.000441795	Q59P03, Q12797, Q924Y0, Q7SBB6, Q66I21, Q687X5, Q9LDU6, Q8BH00, Q0P5F9, P19096, Q561X9, Q8JZV9, Q9VGH1	3.15326	0.133779	0.133779	0.595922
GO:0015849~organic acid transport	5	8.19672	0.00150388	Q4KL91, Q9C733, P16970, Q9WTN6, Q9NRA2	9.7881	0.386839	0.216954	2.0151
GO:0046942~carboxylic acid transport	5	8.19672	0.00150388	Q4KL91, Q9C733, P16970, Q9WTN6, Q9NRA2	9.7881	0.386839	0.216954	2.0151
GO:0007067~mitosis	6	9.83607	0.00156726	O43683, Q9WU62, P49454, P43449, Q9NQW6, Q801E2	6.84015	0.39936	0.156268	2.0992
GO:0000280~nuclear division	6	9.83607	0.00160845	O43683, Q9WU62, P49454, P43449, Q9NQW6, Q801E2	6.80015	0.40736	0.1226	2.15381
GO:0008610~lipid biosynthetic process	7	11.4754	0.00164903	Q7SBB6, Q9LDU6, Q8BH00, Q0P5F9, P19096, Q91V92, Q9VGH1	5.32012	0.415138	0.101722	2.2076
GO:0000087~M phase of mitotic cell cycle	6	9.83607	0.00165043	O43683, Q9WU62, P49454, P43449, Q9NQW6, Q801E2	6.76062	0.415404	0.0855864	2.20945
GO:0042445~hormone metabolic process	4	6.55738	0.00177375	Q9LDU6, Q8BH00, Q0P5F9, Q9VGH1	16.1504	0.438408	0.0791202	2.37271
GO:0048285~organelle fission	6	9.83607	0.00196731	O43683, Q9WU62, P49454, P43449, Q9NQW6, Q801E2	6.49624	0.472711	0.0768843	2.62845
GO:0010817~regulation of hormone levels	4	6.55738	0.00386346	Q9LDU6, Q8BH00, Q0P5F9, Q9VGH1	12.305	0.715794	0.130454	5.10113
GO:0016126~sterol biosynthetic process	3	4.91803	0.00539744	Q7SBB6, Q9LDU6, Q9VGH1	26.4279	0.827769	0.161291	7.05885
GO:0034754~cellular hormone metabolic process	3	4.91803	0.00539744	Q8BH00, Q0P5F9, Q9VGH1	26.4279	0.827769	0.161291	7.05885
GO:0055085~transmembrane transport	7	11.4754	0.00618169	B0WC46, Q3U481, Q80UJ1, A6NK97, Q6NUT3, Q9WTN6, Q9NRA2	4.07397	0.866718	0.167405	8.04522
GO:0006811~ion transport	8	13.1148	0.0086072	Q9HCE9, Q6PB70, Q9VCA2, Q80UJ1, Q687X5, A6NK97, Q9WTN6, Q9NRA2	3.2988	0.939762	0.208734	11.0348
GO:0000278~mitotic cell cycle	6	9.83607	0.00927525	O43683, Q9WU62, P49454, P43449, Q9NQW6, Q801E2	4.50708	0.951613	0.207817	11.8423
GO:0035238~vitamin A biosynthetic process	2	3.27869	0.0100704	Q8BH00, Q0P5F9	193.804	0.962727	0.2094	12.7946
GO:0042905~9-cis-retinoic acid metabolic process	2	3.27869	0.0100704	Q8BH00, Q0P5F9	193.804	0.962727	0.2094	12.7946
GO:0042904~9-cis-retinoic acid biosynthetic process	2	3.27869	0.0100704	Q8BH00, Q0P5F9	193.804	0.962727	0.2094	12.7946
GO:0042574~retinal metabolic process	2	3.27869	0.0100704	Q8BH00, Q0P5F9	193.804	0.962727	0.2094	12.7946
GO:0051301~cell division	6	9.83607	0.0101844	O43683, Q9WU62, P49454, P43449, Q9NQW6, Q801E2	4.40464	0.964096	0.198919	12.9303
GO:0000279~M phase	6	9.83607	0.0108237	O43683, Q9WU62, P49454, P43449, Q9NQW6, Q801E2	4.3389	0.970896	0.198327	13.6878
GO:0006694~steroid biosynthetic process	3	4.91803	0.013337	Q7SBB6, Q9LDU6, Q9VGH1	16.6118	0.987269	0.22639	16.6074
GO:0022403~cell cycle phase	6	9.83607	0.0163026	O43683, Q9WU62, P49454, P43449, Q9NQW6, Q801E2	3.91524	0.995214	0.256791	19.9346
GO:0042362~fat-soluble vitamin biosynthetic process	2	3.27869	0.0200417	Q8BH00, Q0P5F9	96.9022	0.998612	0.2927	23.9545
GO:0042573~retinoic acid metabolic process	2	3.27869	0.0200417	Q8BH00, Q0P5F9	96.9022	0.998612	0.2927	23.9545
GO:0043288~apocarotenoid metabolic process	2	3.27869	0.0200417	Q8BH00, Q0P5F9	96.9022	0.998612	0.2927	23.9545
GO:0019530~taurine metabolic process	2	3.27869	0.0200417	Q9DBE0, Q64611	96.9022	0.998612	0.2927	23.9545
GO:0016125~sterol metabolic process	3	4.91803	0.0261798	Q7SBB6, Q9LDU6, Q9VGH1	11.6283	0.99982	0.3502	30.1505
GO:0022402~cell cycle process	6	9.83607	0.0364667	O43683, Q9WU62, P49454, P43449, Q9NQW6, Q801E2	3.16846	0.999994	0.437246	39.4965
GO:0006776~vitamin A metabolic process	2	3.27869	0.0396904	Q8BH00, Q0P5F9	48.4511	0.999998	0.450249	42.1779
GO:0010564~regulation of cell cycle process	3	4.91803	0.0400562	O43683, P49454, Q9NQW6	9.22878	0.999998	0.43879	42.4751
GO:0016101~diterpenoid metabolic process	2	3.27869	0.0445421	Q8BH00, Q0P5F9	43.0676	1	0.46045	46.0066
GO:0001523~retinoid metabolic process	2	3.27869	0.0445421	Q8BH00, Q0P5F9	43.0676	1	0.46045	46.0066
GO:0006775~fat-soluble vitamin metabolic process	2	3.27869	0.0493698	Q8BH00, Q0P5F9	38.7609	1	0.482214	49.5822
GO:0006865~amino acid transport	3	4.91803	0.0509576	Q4KL91, Q9C733, Q9WTN6	8.07518	1	0.47992	50.7094
GO:0006766~vitamin metabolic process	3	4.91803	0.0509576	Q924Y0, Q8BH00, Q0P5F9	8.07518	1	0.47992	50.7094
GO:0007094~mitotic cell cycle spindle assembly checkpoint	2	3.27869	0.0541737	O43683, P49454	35.2372	1	0.488506	52.9213
GO:0045841~negative regulation of mitotic metaphase/anaphase transition	2	3.27869	0.0541737	O43683, P49454	35.2372	1	0.488506	52.9213
GO:0045839~negative regulation of mitosis	2	3.27869	0.0541737	O43683, P49454	35.2372	1	0.488506	52.9213
GO:0051784~negative regulation of nuclear division	2	3.27869	0.0541737	O43683, P49454	35.2372	1	0.488506	52.9213
GO:0007346~regulation of mitotic cell cycle	3	4.91803	0.0574243	O43683, P49454, Q9NQW6	7.55082	1	0.496633	55.0634
GO:0031577~spindle checkpoint	2	3.27869	0.0589538	O43683, P49454	32.3007	1	0.493872	56.0397
GO:0042446~hormone biosynthetic process	2	3.27869	0.0637103	Q9LDU6, Q9VGH1	29.8161	1	0.509908	58.9518
GO:0006081~cellular aldehyde metabolic process	2	3.27869	0.0684433	Q8BH00, Q0P5F9	27.6863	1	0.524452	61.6713
GO:0015695~organic cation transport	2	3.27869	0.0684433	Q9VCA2, Q9WTN6	27.6863	1	0.524452	61.6713
GO:0008202~steroid metabolic process	3	4.91803	0.0697351	Q7SBB6, Q9LDU6, Q9VGH1	6.76062	1	0.520088	62.384
GO:0015837~amine transport	3	4.91803	0.07258	Q4KL91, Q9C733, Q9WTN6	6.60697	1	0.523873	63.9106
GO:0010948~negative regulation of cell cycle process	2	3.27869	0.0825023	O43683, P49454	22.8005	1	0.560916	68.7972
GO:0006721~terpenoid metabolic process	2	3.27869	0.0871424	Q8BH00, Q0P5F9	21.5338	1	0.571142	70.8653
GO:0015718~monocarboxylic acid transport	2	3.27869	0.0963538	P16970, Q9NRA2	19.3804	1	0.599352	74.6

## Sheet: cluster5
Term	Count	%	PValue	DEGs (Uniprot ID)	Fold Enrichment	Bonferroni	Benjamini	FDR
GO:0006525~arginine metabolic process	3	4.7619	0.00324652	Q7ZWM4, P35505, P16930	34.1135	0.746467	0.746467	4.46807
GO:0016053~organic acid biosynthetic process	5	7.93651	0.0211073	Q7ZWM4, O35490, A0JPQ8, Q9SJD4	4.61774	0.999877	0.988906	25.9089
GO:0046394~carboxylic acid biosynthetic process	5	7.93651	0.0211073	Q7ZWM4, O35490, A0JPQ8, Q9SJD4	4.61774	0.999877	0.988906	25.9089
GO:0006527~arginine catabolic process	2	3.1746	0.021367	P35505, P16930	90.9694	0.99989	0.952079	26.1847
GO:0006572~tyrosine catabolic process	2	3.1746	0.0422867	P35505, P16930	45.4847	1	0.98952	45.5205
GO:0006559~L-phenylalanine catabolic process	2	3.1746	0.0422867	P35505, P16930	45.4847	1	0.98952	45.5205
GO:0009064~glutamine family amino acid metabolic process	3	4.7619	0.0424812	Q7ZWM4, P35505, P16930	8.94781	1	0.974365	45.6758
GO:0006570~tyrosine metabolic process	2	3.1746	0.0525818	P35505, P16930	36.3878	1	0.977608	53.1991
GO:0009063~cellular amino acid catabolic process	3	4.7619	0.0530114	Q99LB7, P35505, P16930	7.91038	1	0.962509	53.4966
GO:0006558~L-phenylalanine metabolic process	2	3.1746	0.0576886	P35505, P16930	33.0798	1	0.956473	56.623
GO:0009065~glutamine family amino acid catabolic process	2	3.1746	0.0627684	P35505, P16930	30.3231	1	0.952144	59.7968
GO:0009310~amine catabolic process	3	4.7619	0.0658375	Q99LB7, P35505, P16930	6.99765	1	0.943529	61.6084
GO:0008258~head involution	2	3.1746	0.0678215	Q9VTI8, Q8T4F7	27.9906	1	0.932411	62.7387
GO:0006468~protein amino acid phosphorylation	6	9.52381	0.0704593	Q15139, Q8NFD2, O00418, P91622, Q9FY48, Q8K1Y2	2.63679	1	0.923422	64.1938
GO:0009074~aromatic amino acid family catabolic process	2	3.1746	0.0728478	P35505, P16930	25.9913	1	0.914164	65.4656
GO:0008652~cellular amino acid biosynthetic process	3	4.7619	0.0941403	Q7ZWM4, O35490	5.68559	1	0.94922	75.0874
GO:0016054~organic acid catabolic process	3	4.7619	0.0974741	Q99LB7, P35505, P16930	5.56955	1	0.944162	76.3457
GO:0046395~carboxylic acid catabolic process	3	4.7619	0.0974741	Q99LB7, P35505, P16930	5.56955	1	0.944162	76.3457

## Sheet: cluster6
Term	Count	%	PValue	DEGs (Uniprot ID)	Fold Enrichment	Bonferroni	Benjamini	FDR
GO:0009065~glutamine family amino acid catabolic process	3	12.5	0.000251115	Q6PAY6, Q9WU79, P54385	117.303	0.045639	0.045639	0.310559
GO:0009063~cellular amino acid catabolic process	4	16.6667	0.000333191	Q6PAY6, Q7L5Y1, Q9WU79, P54385	27.2006	0.060102	0.0305166	0.411873
GO:0006536~glutamate metabolic process	3	12.5	0.000454392	Q6PAY6, Q9WU79, P54385	87.977	0.0810616	0.0277854	0.561307
GO:0009310~amine catabolic process	4	16.6667	0.000478323	Q6PAY6, Q7L5Y1, Q9WU79, P54385	24.0621	0.0851447	0.0220017	0.590788
GO:0016054~organic acid catabolic process	4	16.6667	0.000932431	Q6PAY6, Q7L5Y1, Q9WU79, P54385	19.1515	0.159294	0.0341074	1.1487
GO:0046395~carboxylic acid catabolic process	4	16.6667	0.000932431	Q6PAY6, Q7L5Y1, Q9WU79, P54385	19.1515	0.159294	0.0341074	1.1487
GO:0006562~proline catabolic process	2	8.33333	0.00604566	Q6PAY6, Q9WU79	312.807	0.67629	0.171372	7.23513
GO:0009064~glutamine family amino acid metabolic process	3	12.5	0.00656682	Q6PAY6, Q9WU79, P54385	23.0759	0.706376	0.160598	7.83573
GO:0006537~glutamate biosynthetic process	2	8.33333	0.0160451	Q6PAY6, Q9WU79	117.303	0.950639	0.313449	18.1538
GO:0006560~proline metabolic process	2	8.33333	0.0160451	Q6PAY6, Q9WU79	117.303	0.950639	0.313449	18.1538
GO:0009309~amine biosynthetic process	3	12.5	0.022418	Q6PAY6, Q9WU79, Q90XD2	12.1348	0.98526	0.374108	24.4824
GO:0044271~nitrogen compound biosynthetic process	4	16.6667	0.0485856	Q6PAY6, Q5RC46, Q9WU79, Q90XD2	4.52251	0.999905	0.604017	46.0351
GO:0009084~glutamine family amino acid biosynthetic process	2	8.33333	0.0512622	Q6PAY6, Q9WU79	36.0931	0.999944	0.589263	47.8856
GO:0055114~oxidation reduction	5	20.8333	0.0711742	Q6PAY6, Q71R50, Q27712, Q9WU79, P54385	2.93624	0.999999	0.681594	59.9255
GO:0006665~sphingolipid metabolic process	2	8.33333	0.0982041	Q09426, Q0VD19	18.4004	1	0.772122	72.2016

## Sheet: cluster7
Term	Count	%	PValue	DEGs (Uniprot ID)	Fold Enrichment	Bonferroni	Benjamini	FDR
GO:0055114~oxidation reduction	11	32.3529	1.9326e-05	Q964T2, Q5BLE8, A5PJJ7, Q63ZT8, Q27712, P11884, P00432, A5PJF6, Q5ZJF4, Q91XV4, P09671	4.90939	0.00639576	0.00639576	0.0262211
GO:0042135~neurotransmitter catabolic process	3	8.82353	0.000144674	P37136, P21836, P36196	152.829	0.0468997	0.0237314	0.196135
GO:0042133~neurotransmitter metabolic process	3	8.82353	0.000376421	P37136, P21836, P36196	97.2545	0.117499	0.040809	0.509574
GO:0051262~protein tetramerization	3	8.82353	0.00169771	P37136, P21836, P00432	46.513	0.431139	0.131537	2.27927
GO:0006581~acetylcholine catabolic process	2	5.88235	0.00537724	P37136, P21836	356.6	0.83305	0.300935	7.05505
GO:0006575~cellular amino acid derivative metabolic process	4	11.7647	0.0065149	P37136, P21836, P10620, P09671	9.90556	0.885825	0.303488	8.48731
GO:0008291~acetylcholine metabolic process	2	5.88235	0.00805545	P37136, P21836	237.733	0.931795	0.3186	10.3942
GO:0045212~neurotransmitter receptor biosynthetic process	2	5.88235	0.00805545	P37136, P21836	237.733	0.931795	0.3186	10.3942
GO:0001505~regulation of neurotransmitter levels	3	8.82353	0.0104737	P37136, P21836, P36196	18.4448	0.96967	0.353998	13.3135
GO:0032800~receptor biosynthetic process	2	5.88235	0.0107268	P37136, P21836	178.3	0.972139	0.328228	13.6138
GO:0055093~response to hyperoxia	2	5.88235	0.0107268	P11884, P09671	178.3	0.972139	0.328228	13.6138
GO:0001919~regulation of receptor recycling	2	5.88235	0.0133912	P37136, P21836	142.64	0.98862	0.360834	16.718
GO:0051259~protein oligomerization	3	8.82353	0.0145999	P37136, P21836, P00432	15.5043	0.992425	0.35847	18.0919
GO:0031623~receptor internalization	2	5.88235	0.0160487	P37136, P21836	118.867	0.995352	0.36085	19.711
GO:0045213~neurotransmitter receptor metabolic process	2	5.88235	0.0186994	P37136, P21836	101.886	0.998102	0.382499	22.5968
GO:0006979~response to oxidative stress	3	8.82353	0.0337452	P00432, Q5ZJF4, P09671	9.90556	0.999989	0.556943	37.2371
GO:0032496~response to lipopolysaccharide	2	5.88235	0.0344603	P11884, P10620	54.8615	0.999991	0.539836	37.8645
GO:0042402~biogenic amine catabolic process	2	5.88235	0.0370634	P37136, P21836	50.9429	0.999996	0.543278	40.0995
GO:0002237~response to molecule of bacterial origin	2	5.88235	0.0370634	P11884, P10620	50.9429	0.999996	0.543278	40.0995
GO:0060041~retina development in camera-type eye	2	5.88235	0.0422495	P37136, P21836	44.575	0.999999	0.569602	44.3319
GO:0006749~glutathione metabolic process	2	5.88235	0.0474088	P10620, P09671	39.6222	1	0.591734	48.2661
GO:0042439~ethanolamine and derivative metabolic process	2	5.88235	0.0525414	P37136, P21836	35.66	1	0.610578	51.9231
GO:0006641~triglyceride metabolic process	2	5.88235	0.0525414	P00432, P19835	35.66	1	0.610578	51.9231
GO:0042219~cellular amino acid derivative catabolic process	2	5.88235	0.0525414	P37136, P21836	35.66	1	0.610578	51.9231
GO:0007268~synaptic transmission	3	8.82353	0.0595447	P37136, P21836, P36196	7.22838	1	0.639078	56.5275
GO:0006639~acylglycerol metabolic process	2	5.88235	0.0627273	P00432, P19835	29.7167	1	0.640901	58.4819
GO:0006638~neutral lipid metabolic process	2	5.88235	0.0627273	P00432, P19835	29.7167	1	0.640901	58.4819
GO:0006898~receptor-mediated endocytosis	2	5.88235	0.0652574	P37136, P21836	28.528	1	0.638826	59.9771
GO:0043112~receptor metabolic process	2	5.88235	0.0702978	P37136, P21836	26.4148	1	0.650819	62.8084
GO:0018904~organic ether metabolic process	2	5.88235	0.0702978	P00432, P19835	26.4148	1	0.650819	62.8084
GO:0006662~glycerol ether metabolic process	2	5.88235	0.0702978	P00432, P19835	26.4148	1	0.650819	62.8084
GO:0034614~cellular response to reactive oxygen species	2	5.88235	0.0728083	P00432, P09671	25.4714	1	0.648565	64.1482
GO:0001889~liver development	2	5.88235	0.0753122	P11884, P09671	24.5931	1	0.646479	65.44
GO:0050877~neurological system process	4	11.7647	0.075844	P37136, P21836, P36196, P09671	3.84474	1	0.634747	65.7087
GO:0006897~endocytosis	3	8.82353	0.0766658	P37136, P21836, P02707	6.25614	1	0.62499	66.1202
GO:0010324~membrane invagination	3	8.82353	0.0766658	P37136, P21836, P02707	6.25614	1	0.62499	66.1202
GO:0019226~transmission of nerve impulse	3	8.82353	0.077443	P37136, P21836, P36196	6.21977	1	0.61548	66.5051
GO:0042542~response to hydrogen peroxide	2	5.88235	0.0803007	P00432, P09671	23.0065	1	0.616463	67.8859
GO:0006732~coenzyme metabolic process	3	8.82353	0.0821596	Q63ZT8, P10620, P09671	6.01011	1	0.612781	68.7556
GO:0034599~cellular response to oxidative stress	2	5.88235	0.0877351	P00432, P09671	20.9765	1	0.625968	71.2349
GO:0007267~cell-cell signaling	3	8.82353	0.0968281	P37136, P21836, P36196	5.45816	1	0.652369	74.8909
GO:0043010~camera-type eye development	2	5.88235	0.097558	P37136, P21836	18.7684	1	0.643966	75.1649
GO:0006518~peptide metabolic process	2	5.88235	0.0999979	P10620, P09671	18.2872	1	0.642561	76.0607

## Sheet: cluster8
Term	Count	%	PValue	DEGs (Uniprot ID)	Fold Enrichment	Bonferroni	Benjamini	FDR
GO:0016052~carbohydrate catabolic process	10	9.25926	3.20179e-07	P49010, P52034, Q01604, P52031, Q00796, Q90XG0, P15259, Q8VDL4, P12646, Q16HW7	10.6131	0.000193689	0.000193689	0.000473416
GO:0046164~alcohol catabolic process	9	8.33333	4.16385e-07	P52034, Q01604, P52031, Q00796, Q90XG0, P15259, Q8VDL4, P12646, Q16HW7	12.6954	0.000251881	0.000125948	0.000615665
GO:0044275~cellular carbohydrate catabolic process	9	8.33333	6.71476e-07	P52034, Q01604, P52031, Q00796, Q90XG0, P15259, Q8VDL4, P12646, Q16HW7	11.9397	0.00040616	0.000135405	0.00099284
GO:0046365~monosaccharide catabolic process	8	7.40741	2.76355e-06	P52034, Q01604, P52031, Q90XG0, P15259, Q8VDL4, P12646, Q16HW7	12.5563	0.00167055	0.0004179	0.00408611
GO:0005996~monosaccharide metabolic process	11	10.1852	2.78937e-06	P52034, Q9NTJ4, Q01604, P52031, Q00796, Q90XG0, P15259, P51650, Q8VDL4, P12646, Q16HW7	7.0449	0.00168615	0.000337457	0.00412429
GO:0019318~hexose metabolic process	10	9.25926	7.1486e-06	P52034, Q9NTJ4, Q01604, P52031, Q00796, Q90XG0, P15259, P51650, Q8VDL4, P12646	7.33141	0.00431558	0.00072056	0.0105694
GO:0055114~oxidation reduction	21	19.4444	1.42826e-05	Q9JLJ2, Q9V0D5, Q9VA27, Q9UHG3, Q64442, Q78JT3, Q5XI42, Q00796, Q642M9, Q8NBX0, P51650, P11586, P05091, Q9D826, Q9V6U9, Q27712, Q15392, O07575, O00767, Q7Z9I2, P12646	2.9289	0.0086038	0.00123367	0.0211162
GO:0006006~glucose metabolic process	9	8.33333	1.61025e-05	P52034, Q01604, P52031, Q00796, Q90XG0, P15259, P51650, Q8VDL4, P12646	7.83545	0.00969477	0.00121702	0.0238065
GO:0006007~glucose catabolic process	7	6.48148	3.33743e-05	P52034, Q01604, P52031, Q90XG0, P15259, Q8VDL4, P12646	11.1437	0.0199893	0.00224102	0.049336
GO:0019320~hexose catabolic process	7	6.48148	3.33743e-05	P52034, Q01604, P52031, Q90XG0, P15259, Q8VDL4, P12646	11.1437	0.0199893	0.00224102	0.049336
GO:0006096~glycolysis	6	5.55556	0.0001183	P52034, Q01604, P52031, Q90XG0, P15259, Q8VDL4	12.1568	0.0690742	0.00713202	0.174776
GO:0006732~coenzyme metabolic process	9	8.33333	0.00016817	Q9V0D5, P35668, Q9D826, Q78JT3, P11181, Q90XG0, P51650, P11586, P12646	5.63448	0.0967462	0.0092075	0.248369
GO:0046165~alcohol biosynthetic process	5	4.62963	0.000371212	Q9FR44, P52031, Q00796, Q90XG0, P15259	14.2869	0.201184	0.0185446	0.547473
GO:0006631~fatty acid metabolic process	8	7.40741	0.000620356	Q8BH95, Q60714, Q9V6U9, Q7ZYC4, Q6PC64, Q90XG0, P51650, O00767	5.40303	0.313008	0.0284664	0.913348
GO:0051186~cofactor metabolic process	9	8.33333	0.000743511	Q9V0D5, P35668, Q9D826, Q78JT3, P11181, Q90XG0, P51650, P11586, P12646	4.51774	0.362366	0.0316312	1.09374
GO:0019319~hexose biosynthetic process	4	3.7037	0.00118546	P52031, Q00796, Q90XG0, P15259	18.5729	0.512093	0.0467157	1.73858
GO:0046364~monosaccharide biosynthetic process	4	3.7037	0.00228887	P52031, Q00796, Q90XG0, P15259	14.8583	0.750015	0.0829995	3.33145
GO:0006094~gluconeogenesis	3	2.77778	0.0120254	P52031, Q90XG0, P15259	17.5954	0.999337	0.349854	16.3799
GO:0006060~sorbitol metabolic process	2	1.85185	0.0176454	Q64442, Q00796	111.438	0.999979	0.450297	23.1438
GO:0006826~iron ion transport	3	2.77778	0.0219613	Q5RD16, A5A761, Q91V61	12.8582	0.999999	0.506921	27.9881
GO:0008610~lipid biosynthetic process	7	6.48148	0.0252449	Q9FR44, Q6DG38, Q9V6U9, Q15392, Q6PC64, Q90XG0, O00767	3.05907	1	0.538587	31.4813
GO:0051597~response to methylmercury	2	1.85185	0.0263525	P50428, P15289	74.2917	1	0.536702	32.6235
GO:0006090~pyruvate metabolic process	3	2.77778	0.026971	P52031, Q90XG0, P15259	11.528	1	0.528525	33.2537
GO:0034637~cellular carbohydrate biosynthetic process	4	3.7037	0.0276928	P52031, Q00796, Q90XG0, P15259	6.02365	1	0.522274	33.982
GO:0016053~organic acid biosynthetic process	6	5.55556	0.0302601	P05202, Q9V6U9, Q6PC64, Q90XG0, O00767, P11586	3.39404	1	0.539106	36.5131
GO:0046394~carboxylic acid biosynthetic process	6	5.55556	0.0302601	P05202, Q9V6U9, Q6PC64, Q90XG0, O00767, P11586	3.39404	1	0.539106	36.5131
GO:0006091~generation of precursor metabolites and energy	9	8.33333	0.0315296	Q9V0D5, P52034, Q01604, P52031, Q90XG0, P15259, P51650, Q8VDL4, Q16HW7	2.39365	1	0.539436	37.7309
GO:0035036~sperm-egg recognition	2	1.85185	0.0349833	P50428, P15289	55.7188	1	0.563346	40.9348
GO:0009988~cell-cell recognition	2	1.85185	0.0349833	P50428, P15289	55.7188	1	0.563346	40.9348
GO:0007339~binding of sperm to zona pellucida	2	1.85185	0.0349833	P50428, P15289	55.7188	1	0.563346	40.9348
GO:0006059~hexitol metabolic process	2	1.85185	0.0349833	Q64442, Q00796	55.7188	1	0.563346	40.9348
GO:0006633~fatty acid biosynthetic process	4	3.7037	0.0359907	Q9V6U9, Q6PC64, Q90XG0, O00767	5.43598	1	0.560153	41.84
GO:0015674~di-, tri-valent inorganic cation transport	4	3.7037	0.0359907	Q5RD16, A5A761, P83094, Q91V61	5.43598	1	0.560153	41.84
GO:0006575~cellular amino acid derivative metabolic process	5	4.62963	0.0386543	Q9FR44, Q9JLJ2, P35668, Q9UHG3, P51650	3.86936	1	0.573345	44.1713
GO:0009108~coenzyme biosynthetic process	4	3.7037	0.0405682	P35668, Q78JT3, P11181, P11586	5.18314	1	0.57852	45.7924
GO:0043648~dicarboxylic acid metabolic process	3	2.77778	0.0531465	Q0II68, P05202, P51650	7.95982	1	0.667568	55.4018
GO:0019362~pyridine nucleotide metabolic process	3	2.77778	0.0577405	Q78JT3, Q90XG0, P12646	7.59801	1	0.686737	58.4965
GO:0009268~response to pH	2	1.85185	0.0604252	P50428, P15289	31.8393	1	0.692225	60.211
GO:0010035~response to inorganic substance	4	3.7037	0.0630959	P83094, P15259, Q66KY3, Q99497	4.32767	1	0.697254	61.8509
GO:0000041~transition metal ion transport	3	2.77778	0.072297	Q5RD16, A5A761, Q91V61	6.68625	1	0.73693	67.0308
GO:0048545~response to steroid hormone stimulus	3	2.77778	0.0878946	P50428, P15289, P05091	5.96987	1	0.796132	74.3419
GO:0006733~oxidoreduction coenzyme metabolic process	3	2.77778	0.0960382	Q78JT3, Q90XG0, P12646	5.66631	1	0.816736	77.5284
GO:0051188~cofactor biosynthetic process	4	3.7037	0.0990332	P35668, Q78JT3, P11181, P11586	3.566	1	0.81827	78.6045
